# Supplementary material for: Ubiquitin Proteasome pathway proteins as potential drug targets in parasite Trypanosoma cruzi
Source: Sci Rep. 2018 May 30;8:8399. doi: 10.1038/s41598-018-26532-z (PMC5976635; doi:10.1038/s41598-018-26532-z)
Supplement: Supplementary file 2 — Supplementary Table S1 [file 41598_2018_26532_MOESM2_ESM.xlsx]

## Sheet: Sheet1
Tcruzi_protein	Trangeli_protein	Tcruzi_dom	TRS_dom		Tcruzi_protein	Tcruzi_marinkellei_protein	Tcruzi_dom	TCM_dom		Tcruzi_protein	T_brucei_brucei_protein	Tcruzi_dom	TBB_dom						Tcruzi_protein	Tcongolense_protein	Tcruzi_dom	TCSdom		Tcruzi_protein		Tvivax_protein	Tcruzi_dom	TVS_dom		Tcruzi_protein	T_brucei_gambiense_protein	Tcruzi_dom	TBG_dom
Q4E4I8	NA	Pfam:Peptidase_C48 (41-189)	NA		Q4E4I8	K2NSB3	Pfam:Peptidase_C48 (41-189)	Pfam:Peptidase_C48		Q4E4I8	NA	Pfam:Peptidase_C48 (41-189)	NA						Q4E4I8	NA	Pfam:Peptidase_C48 (41-189)	NA		Q4E4I8		NA	Pfam:Peptidase_C48 (41-189)	NA		Q4E4I8	NA	Pfam:Peptidase_C48 (41-189)	NA
Q4CV58	NA	WD40 (470-509),Ubox (1-65)	NA		Q4CV58	K2LUZ2	WD40 (470-509),Ubox (1-65)	NA		Q4CV58	Q585U7	WD40 (470-509),Ubox (1-65)	WD40,WD40,WD40,WD40,WD40,Pfam:Prp19,coiled_coil_region,Ubox						Q4CV58	NA	WD40 (470-509),Ubox (1-65)	NA		Q4CV58		NA	WD40 (470-509),Ubox (1-65)	NA		Q4CV58	C9ZJM1	WD40 (470-509),Ubox (1-65)	coiled_coil_region,Pfam:Prp19,Ubox,WD40,WD40,WD40,WD40,WD40
Q4D3R6	NA	Pfam:JAB (5-171),Pfam:JAB (5-171)	NA		Q4D3R6	K2NGP0	Pfam:JAB (5-171),Pfam:JAB (5-171)	Pfam:JAB,Pfam:Prok-JAB,JAB_MPN		Q4D3R6	Q38FY1	Pfam:JAB (5-171),Pfam:JAB (5-171)	JAB_MPN,Pfam:Prok-JAB,Pfam:JAB						Q4D3R6	NA	Pfam:JAB (5-171),Pfam:JAB (5-171)	NA		Q4D3R6		NA	Pfam:JAB (5-171),Pfam:JAB (5-171)	NA		Q4D3R6	C9ZX24	Pfam:JAB (5-171),Pfam:JAB (5-171)	JAB_MPN,Pfam:Prok-JAB,Pfam:JAB
Q4CMJ7	NA	coiled_coil_region (281-307),coiled_coil_region (281-307)	NA		Q4CMJ7	K2NGP0	coiled_coil_region (281-307),coiled_coil_region (281-307)	Pfam:JAB,Pfam:Prok-JAB,JAB_MPN		Q4CMJ7	Q38FY1	coiled_coil_region (281-307),coiled_coil_region (281-307)	JAB_MPN,Pfam:Prok-JAB,Pfam:JAB						Q4CMJ7	NA	coiled_coil_region (281-307),coiled_coil_region (281-307)	NA		Q4CMJ7		NA	coiled_coil_region (281-307),coiled_coil_region (281-307)	NA		Q4CMJ7	C9ZX24	coiled_coil_region (281-307),coiled_coil_region (281-307)	JAB_MPN,Pfam:Prok-JAB,Pfam:JAB
Q4CUS2	NA	Pfam:Prok-JAB (13-186),coiled_coil_region (277-303)	NA		Q4CUS2	K2NGP0	Pfam:Prok-JAB (13-186),coiled_coil_region (277-303)	Pfam:JAB,Pfam:Prok-JAB,JAB_MPN		Q4CUS2	Q38FY1	Pfam:Prok-JAB (13-186),coiled_coil_region (277-303)	JAB_MPN,Pfam:Prok-JAB,Pfam:JAB						Q4CUS2	NA	Pfam:Prok-JAB (13-186),coiled_coil_region (277-303)	NA		Q4CUS2		NA	Pfam:Prok-JAB (13-186),coiled_coil_region (277-303)	NA		Q4CUS2	C9ZX24	Pfam:Prok-JAB (13-186),coiled_coil_region (277-303)	JAB_MPN,Pfam:Prok-JAB,Pfam:JAB
Q4DKZ7	NA	RING (66-159),Pfam:zf-C3HC4 (66-104)	NA		Q4DKZ7	NA	RING (66-159),Pfam:zf-C3HC4 (66-104)	NA		Q4DKZ7	NA	RING (66-159),Pfam:zf-C3HC4 (66-104)	NA						Q4DKZ7	NA	RING (66-159),Pfam:zf-C3HC4 (66-104)	NA		Q4DKZ7		NA	RING (66-159),Pfam:zf-C3HC4 (66-104)	NA		Q4DKZ7	NA	RING (66-159),Pfam:zf-C3HC4 (66-104)	NA
Q4DZ28	NA	Pfam:zf-C3HC4 (66-104),RING (66-159)	NA		Q4DZ28	NA	Pfam:zf-C3HC4 (66-104),RING (66-159)	NA		Q4DZ28	NA	Pfam:zf-C3HC4 (66-104),RING (66-159)	NA						Q4DZ28	NA	Pfam:zf-C3HC4 (66-104),RING (66-159)	NA		Q4DZ28		NA	Pfam:zf-C3HC4 (66-104),RING (66-159)	NA		Q4DZ28	NA	Pfam:zf-C3HC4 (66-104),RING (66-159)	NA
Q4D2Y6	NA	Pfam:FAD_oxidored (26-172),Pfam:GIDA (26-193)	NA		Q4D2Y6	K2NFZ3	Pfam:FAD_oxidored (26-172),Pfam:GIDA (26-193)	Pfam:Pyr_redox,Pfam:Pyr_redox_3,Pfam:FAD_oxidored,Pfam:GIDA,Pfam:Pyr_redox_dim,Pfam:Pyr_redox_2		Q4D2Y6	Q584K1	Pfam:FAD_oxidored (26-172),Pfam:GIDA (26-193)	NA						Q4D2Y6	F9W9Z4	Pfam:FAD_oxidored (26-172),Pfam:GIDA (26-193)	Pfam:GIDA,Pfam:Pyr_redox_dim,Pfam:Pyr_redox_2,Pfam:FAD_oxidored,Pfam:Pyr_redox		Q4D2Y6		NA	Pfam:FAD_oxidored (26-172),Pfam:GIDA (26-193)	NA		Q4D2Y6	C9ZMF4	Pfam:FAD_oxidored (26-172),Pfam:GIDA (26-193)	Pfam:Pyr_redox,Pfam:Pyr_redox_2,Pfam:Pyr_redox_dim,Pfam:FAD_oxidored
Q4CX43	NA	Pfam:FAD_oxidored (26-172),Pfam:Pyr_redox_2 (25-369)	NA		Q4CX43	K2NFZ3	Pfam:FAD_oxidored (26-172),Pfam:Pyr_redox_2 (25-369)	Pfam:Pyr_redox,Pfam:Pyr_redox_3,Pfam:FAD_oxidored,Pfam:GIDA,Pfam:Pyr_redox_dim,Pfam:Pyr_redox_2		Q4CX43	Q584K1	Pfam:FAD_oxidored (26-172),Pfam:Pyr_redox_2 (25-369)	NA						Q4CX43	F9W9Z4	Pfam:FAD_oxidored (26-172),Pfam:Pyr_redox_2 (25-369)	Pfam:GIDA,Pfam:Pyr_redox_dim,Pfam:Pyr_redox_2,Pfam:FAD_oxidored,Pfam:Pyr_redox		Q4CX43		NA	Pfam:FAD_oxidored (26-172),Pfam:Pyr_redox_2 (25-369)	NA		Q4CX43	C9ZMF4	Pfam:FAD_oxidored (26-172),Pfam:Pyr_redox_2 (25-369)	Pfam:Pyr_redox,Pfam:Pyr_redox_2,Pfam:Pyr_redox_dim,Pfam:FAD_oxidored
Q4CR46	NA	Pfam:zf-C3HC4 (67-110),RING (71-110)	NA		Q4CR46	NA	Pfam:zf-C3HC4 (67-110),RING (71-110)	NA		Q4CR46	NA	Pfam:zf-C3HC4 (67-110),RING (71-110)	NA						Q4CR46	NA	Pfam:zf-C3HC4 (67-110),RING (71-110)	NA		Q4CR46		NA	Pfam:zf-C3HC4 (67-110),RING (71-110)	NA		Q4CR46	NA	Pfam:zf-C3HC4 (67-110),RING (71-110)	NA
Q4D547	NA	HECTc (2456-2776),Pfam:SPRY (614-750)	NA		Q4D547	K2NB84	HECTc (2456-2776),Pfam:SPRY (614-750)	ZnF_ZZ,HECTc,Pfam:SPRY,Pfam:SPRY,Pfam:SPRY,Pfam:HECT		Q4D547	Q381G0	HECTc (2456-2776),Pfam:SPRY (614-750)	HECTc,Pfam:SPRY,Pfam:HECT,ZnF_ZZ						Q4D547	F9WG66	HECTc (2456-2776),Pfam:SPRY (614-750)	Pfam:SPRY,Pfam:SPRY,HECTc,Pfam:HECT		Q4D547		NA	HECTc (2456-2776),Pfam:SPRY (614-750)	NA		Q4D547	D0AAK4	HECTc (2456-2776),Pfam:SPRY (614-750)	Pfam:HECT,HECTc,Pfam:SPRY,ZnF_ZZ
Q4E187	NA	RING (202-235),RING (202-235)	NA		Q4E187	NA	RING (202-235),RING (202-235)	NA		Q4E187	NA	RING (202-235),RING (202-235)	NA						Q4E187	NA	RING (202-235),RING (202-235)	NA		Q4E187		NA	RING (202-235),RING (202-235)	NA		Q4E187	NA	RING (202-235),RING (202-235)	NA
Q4DD96	NA	Pfam:zf-C3HC4 (224-264),Pfam:zf-C3HC4 (224-264)	NA		Q4DD96	K2NRS4	Pfam:zf-C3HC4 (224-264),Pfam:zf-C3HC4 (224-264)	RING,Pfam:zf-RING_2,Pfam:zf-UBP,Pfam:zf-C3HC4		Q4DD96	Q38FD4	Pfam:zf-C3HC4 (224-264),Pfam:zf-C3HC4 (224-264)	Pfam:zf-RING_2,coiled_coil_region,Pfam:zf-UBP,RING						Q4DD96	F9WIF1	Pfam:zf-C3HC4 (224-264),Pfam:zf-C3HC4 (224-264)	NA		Q4DD96		NA	Pfam:zf-C3HC4 (224-264),Pfam:zf-C3HC4 (224-264)	NA		Q4DD96	C9ZXJ2	Pfam:zf-C3HC4 (224-264),Pfam:zf-C3HC4 (224-264)	Pfam:zf-UBP,RING,Pfam:zf-RING_2,coiled_coil_region
Q4CUC6	NA	Pfam:zf-C3HC4 (224-264),Pfam:zf-UBP (275-337)	NA		Q4CUC6	K2NRS4	Pfam:zf-C3HC4 (224-264),Pfam:zf-UBP (275-337)	RING,Pfam:zf-RING_2,Pfam:zf-UBP,Pfam:zf-C3HC4		Q4CUC6	Q38FD4	Pfam:zf-C3HC4 (224-264),Pfam:zf-UBP (275-337)	Pfam:zf-RING_2,coiled_coil_region,Pfam:zf-UBP,RING						Q4CUC6	F9WIF1	Pfam:zf-C3HC4 (224-264),Pfam:zf-UBP (275-337)	NA		Q4CUC6		NA	Pfam:zf-C3HC4 (224-264),Pfam:zf-UBP (275-337)	NA		Q4CUC6	C9ZXJ2	Pfam:zf-C3HC4 (224-264),Pfam:zf-UBP (275-337)	Pfam:zf-UBP,RING,Pfam:zf-RING_2,coiled_coil_region
Q4DPM7	A0A061ISX9	JAB_MPN (60-224),Pfam:JAB (56-197)	NA		Q4DPM7	NA	JAB_MPN (60-224),Pfam:JAB (56-197)	NA		Q4DPM7	NA	JAB_MPN (60-224),Pfam:JAB (56-197)	NA						Q4DPM7	NA	JAB_MPN (60-224),Pfam:JAB (56-197)	NA		Q4DPM7		NA	JAB_MPN (60-224),Pfam:JAB (56-197)	NA		Q4DPM7	NA	JAB_MPN (60-224),Pfam:JAB (56-197)	NA
Q4DPM7	A0A061J3K0	JAB_MPN (60-224),Pfam:JAB (56-197)	NA		Q4DDT1	NA	Pfam:JAB (56-197),JAB_MPN (60-224)	NA		Q4DDT1	NA	Pfam:JAB (56-197),JAB_MPN (60-224)	NA						Q4DDT1	NA	Pfam:JAB (56-197),JAB_MPN (60-224)	NA		Q4DDT1		NA	Pfam:JAB (56-197),JAB_MPN (60-224)	NA		Q4DDT1	NA	Pfam:JAB (56-197),JAB_MPN (60-224)	NA
Q4DDT1	A0A061ISX9	Pfam:JAB (56-197),JAB_MPN (60-224)	NA		Q4DL11	NA	Pfam:JAB (56-197),Pfam:JAB (56-197)	NA		Q4DL11	NA	Pfam:JAB (56-197),Pfam:JAB (56-197)	NA						Q4DL11	NA	Pfam:JAB (56-197),Pfam:JAB (56-197)	NA		Q4DL11		NA	Pfam:JAB (56-197),Pfam:JAB (56-197)	NA		Q4DL11	NA	Pfam:JAB (56-197),Pfam:JAB (56-197)	NA
Q4DDT1	A0A061J3K0	Pfam:JAB (56-197),JAB_MPN (60-224)	NA		Q4CS38	NA	Pfam:zf-C3HC4 (155-195),Pfam:zf-ANAPC11 (134-201)	NA		Q4CS38	NA	Pfam:zf-C3HC4 (155-195),Pfam:zf-ANAPC11 (134-201)	NA						Q4CS38	NA	Pfam:zf-C3HC4 (155-195),Pfam:zf-ANAPC11 (134-201)	NA		Q4CS38		NA	Pfam:zf-C3HC4 (155-195),Pfam:zf-ANAPC11 (134-201)	NA		Q4CS38	NA	Pfam:zf-C3HC4 (155-195),Pfam:zf-ANAPC11 (134-201)	NA
Q4DL11	A0A061ISX9	Pfam:JAB (56-197),Pfam:JAB (56-197)	NA		Q4CKK6	NA	Pfam:zf-RING_2 (37-80),Pfam:zf-RING_2 (37-80)	NA		Q4CKK6	NA	Pfam:zf-RING_2 (37-80),Pfam:zf-RING_2 (37-80)	NA						Q4CKK6	NA	Pfam:zf-RING_2 (37-80),Pfam:zf-RING_2 (37-80)	NA		Q4CKK6		NA	Pfam:zf-RING_2 (37-80),Pfam:zf-RING_2 (37-80)	NA		Q4CKK6	NA	Pfam:zf-RING_2 (37-80),Pfam:zf-RING_2 (37-80)	NA
Q4DL11	A0A061J3K0	Pfam:JAB (56-197),Pfam:JAB (56-197)	NA		Q4CKV4	NA	Pfam:zf-C3HC4 (155-195),RING (155-195)	NA		Q4CKV4	NA	Pfam:zf-C3HC4 (155-195),RING (155-195)	NA						Q4CKV4	NA	Pfam:zf-C3HC4 (155-195),RING (155-195)	NA		Q4CKV4		NA	Pfam:zf-C3HC4 (155-195),RING (155-195)	NA		Q4CKV4	NA	Pfam:zf-C3HC4 (155-195),RING (155-195)	NA
Q4CS38	A0A061IUK6	Pfam:zf-C3HC4 (155-195),Pfam:zf-ANAPC11 (134-201)	NA		Q4CXN0	NA	UBQ (62-127),UBQ (62-127)	NA		Q4CXN0	NA	UBQ (62-127),UBQ (62-127)	NA						Q4CXN0	NA	UBQ (62-127),UBQ (62-127)	NA		Q4CXN0		NA	UBQ (62-127),UBQ (62-127)	NA		Q4CXN0	NA	UBQ (62-127),UBQ (62-127)	NA
Q4CS38	A0A061IWP1	Pfam:zf-C3HC4 (155-195),Pfam:zf-ANAPC11 (134-201)	NA		Q4CX04	NA	UBQ (60-125),Pfam:Ribosomal_S27 (156-205)	NA		Q4CX04	NA	UBQ (60-125),Pfam:Ribosomal_S27 (156-205)	NA						Q4CX04	NA	UBQ (60-125),Pfam:Ribosomal_S27 (156-205)	NA		Q4CX04		NA	UBQ (60-125),Pfam:Ribosomal_S27 (156-205)	NA		Q4CX04	NA	UBQ (60-125),Pfam:Ribosomal_S27 (156-205)	NA
Q4CKK6	A0A061IUK6	Pfam:zf-RING_2 (37-80),Pfam:zf-RING_2 (37-80)	NA		Q4D1T6	NA	UBQ (1-66),UBQ (1-66)	NA		Q4D1T6	NA	UBQ (1-66),UBQ (1-66)	NA						Q4D1T6	NA	UBQ (1-66),UBQ (1-66)	NA		Q4D1T6		NA	UBQ (1-66),UBQ (1-66)	NA		Q4D1T6	NA	UBQ (1-66),UBQ (1-66)	NA
Q4CKK6	A0A061IWP1	Pfam:zf-RING_2 (37-80),Pfam:zf-RING_2 (37-80)	NA		Q4DSQ4	NA	Pfam:Ribosomal_S27 (97-146),UBQ (1-66)	NA		Q4DSQ4	NA	Pfam:Ribosomal_S27 (97-146),UBQ (1-66)	NA						Q4DSQ4	NA	Pfam:Ribosomal_S27 (97-146),UBQ (1-66)	NA		Q4DSQ4		NA	Pfam:Ribosomal_S27 (97-146),UBQ (1-66)	NA		Q4DSQ4	NA	Pfam:Ribosomal_S27 (97-146),UBQ (1-66)	NA
Q4CKV4	A0A061IUK6	Pfam:zf-C3HC4 (155-195),RING (155-195)	NA		Q4D9L2	NA	transmembrane_domain (7-26),transmembrane_domain (7-26)	NA		Q4D9L2	NA	transmembrane_domain (7-26),transmembrane_domain (7-26)	NA						Q4D9L2	NA	transmembrane_domain (7-26),transmembrane_domain (7-26)	NA		Q4D9L2		NA	transmembrane_domain (7-26),transmembrane_domain (7-26)	NA		Q4D9L2	NA	transmembrane_domain (7-26),transmembrane_domain (7-26)	NA
Q4CKV4	A0A061IWP1	Pfam:zf-C3HC4 (155-195),RING (155-195)	NA		Q4DAL0	NA	Pfam:zf-C3HC4 (341-381),Pfam:zf-RING_2 (339-382)	NA		Q4DAL0	NA	Pfam:zf-C3HC4 (341-381),Pfam:zf-RING_2 (339-382)	NA						Q4DAL0	NA	Pfam:zf-C3HC4 (341-381),Pfam:zf-RING_2 (339-382)	NA		Q4DAL0		NA	Pfam:zf-C3HC4 (341-381),Pfam:zf-RING_2 (339-382)	NA		Q4DAL0	NA	Pfam:zf-C3HC4 (341-381),Pfam:zf-RING_2 (339-382)	NA
Q4CXN0	A0A061IUS5	UBQ (62-127),UBQ (62-127)	NA		Q4CKL0	NA	RING (267-307),RING (267-307)	NA		Q4CKL0	NA	RING (267-307),RING (267-307)	NA						Q4CKL0	NA	RING (267-307),RING (267-307)	NA		Q4CKL0		NA	RING (267-307),RING (267-307)	NA		Q4CKL0	NA	RING (267-307),RING (267-307)	NA
Q4CX04	A0A061IUS5	UBQ (60-125),Pfam:Ribosomal_S27 (156-205)	NA		Q4CYA0	NA	Pfam:Prok-JAB (88-211),JAB_MPN (84-219)	NA		Q4CYA0	NA	Pfam:Prok-JAB (88-211),JAB_MPN (84-219)	NA						Q4CYA0	NA	Pfam:Prok-JAB (88-211),JAB_MPN (84-219)	NA		Q4CYA0		F9WV75	Pfam:Prok-JAB (88-211),JAB_MPN (84-219)	Pfam:Prok-JAB,Pfam:JAB,JAB_MPN		Q4CYA0	NA	Pfam:Prok-JAB (88-211),JAB_MPN (84-219)	NA
Q4D1T6	A0A061IUS5	UBQ (1-66),UBQ (1-66)	NA		Q4D6K0	NA	coiled_coil_region (367-392),Pfam:ubiquitin (10-75)	NA		Q4D6K0	NA	coiled_coil_region (367-392),Pfam:ubiquitin (10-75)	NA						Q4D6K0	NA	coiled_coil_region (367-392),Pfam:ubiquitin (10-75)	NA		Q4D6K0		F9WPK5	coiled_coil_region (367-392),Pfam:ubiquitin (10-75)	NA		Q4D6K0	NA	coiled_coil_region (367-392),Pfam:ubiquitin (10-75)	NA
Q4DSQ4	A0A061IUS5	Pfam:Ribosomal_S27 (97-146),UBQ (1-66)	NA		Q4DGS4	NA	UBQ (3-73),Pfam:ubiquitin (10-75)	NA		Q4DGS4	NA	UBQ (3-73),Pfam:ubiquitin (10-75)	NA						Q4DGS4	NA	UBQ (3-73),Pfam:ubiquitin (10-75)	NA		Q4DGS4		F9WPK5	UBQ (3-73),Pfam:ubiquitin (10-75)	NA		Q4DGS4	NA	UBQ (3-73),Pfam:ubiquitin (10-75)	NA
Q4D9L2	NA	transmembrane_domain (7-26),transmembrane_domain (7-26)	NA		Q4D2M9	NA	coiled_coil_region (322-351),coiled_coil_region (322-351)	NA		Q4D2M9	NA	coiled_coil_region (322-351),coiled_coil_region (322-351)	NA						Q4D2M9	NA	coiled_coil_region (322-351),coiled_coil_region (322-351)	NA		Q4D2M9		F9WR84	coiled_coil_region (322-351),coiled_coil_region (322-351)	NA		Q4D2M9	NA	coiled_coil_region (322-351),coiled_coil_region (322-351)	NA
Q4DAL0	A0A061J7Z2	Pfam:zf-C3HC4 (341-381),Pfam:zf-RING_2 (339-382)	NA		Q4D313	NA	UBQ (2-73),Pfam:UCH_1 (107-425),Pfam:UCH_1 (107-425),Pfam:UCH (106-450)	NA		Q4D313	NA	UBQ (2-73),Pfam:UCH_1 (107-425),Pfam:UCH_1 (107-425),Pfam:UCH (106-450)	NA						Q4D313	NA	UBQ (2-73),Pfam:UCH_1 (107-425),Pfam:UCH_1 (107-425),Pfam:UCH (106-450)	NA		Q4D313		F9WTT2	UBQ (2-73),Pfam:UCH_1 (107-425),Pfam:UCH_1 (107-425),Pfam:UCH (106-450)	Pfam:UCH_1,Pfam:UCH		Q4D313	NA	UBQ (2-73),Pfam:UCH_1 (107-425),Pfam:UCH_1 (107-425),Pfam:UCH (106-450)	NA
Q4DAL0	A0A061ITY4	Pfam:zf-C3HC4 (341-381),Pfam:zf-RING_2 (339-382)	NA		Q4CYB0	NA	UBQ (2-73),UBQ (2-73),Pfam:UCH (106-450),Pfam:UCH_1 (107-425)	NA		Q4CYB0	NA	UBQ (2-73),UBQ (2-73),Pfam:UCH (106-450),Pfam:UCH_1 (107-425)	NA						Q4CYB0	NA	UBQ (2-73),UBQ (2-73),Pfam:UCH (106-450),Pfam:UCH_1 (107-425)	NA		Q4CYB0		F9WTT2	UBQ (2-73),UBQ (2-73),Pfam:UCH (106-450),Pfam:UCH_1 (107-425)	Pfam:UCH_1,Pfam:UCH		Q4CYB0	NA	UBQ (2-73),UBQ (2-73),Pfam:UCH (106-450),Pfam:UCH_1 (107-425)	NA
Q4CKL0	A0A061J7Z2	RING (267-307),RING (267-307)	NA		Q4DDS1	NA	Pfam:UQ_con (12-150),Pfam:UQ_con (12-150)	NA		Q4DDS1	NA	Pfam:UQ_con (12-150),Pfam:UQ_con (12-150)	NA						Q4DDS1	NA	Pfam:UQ_con (12-150),Pfam:UQ_con (12-150)	NA		Q4DDS1		F9WML1	Pfam:UQ_con (12-150),Pfam:UQ_con (12-150)	Pfam:UQ_con,UBCc,transmembrane_domain		Q4DDS1	NA	Pfam:UQ_con (12-150),Pfam:UQ_con (12-150)	NA
Q4CKL0	A0A061ITY4	RING (267-307),RING (267-307)	NA		Q4E305	NA	transmembrane_domain (205-224),transmembrane_domain (205-224)	NA		Q4E305	NA	transmembrane_domain (205-224),transmembrane_domain (205-224)	NA						Q4E305	NA	transmembrane_domain (205-224),transmembrane_domain (205-224)	NA		Q4E305		F9WML1	transmembrane_domain (205-224),transmembrane_domain (205-224)	Pfam:UQ_con,UBCc,transmembrane_domain		Q4E305	NA	transmembrane_domain (205-224),transmembrane_domain (205-224)	NA
Q4CYA0	A0A061J379	Pfam:Prok-JAB (88-211),JAB_MPN (84-219)	NA		Q4CTT7	NA	ZnF_RBZ (1488-1512),ZnF_RBZ (1488-1512)	NA		Q4CTT7	NA	ZnF_RBZ (1488-1512),ZnF_RBZ (1488-1512)	NA						Q4CTT7	NA	ZnF_RBZ (1488-1512),ZnF_RBZ (1488-1512)	NA		Q4CTT7		F9WLG6	ZnF_RBZ (1488-1512),ZnF_RBZ (1488-1512)	NA		Q4CTT7	NA	ZnF_RBZ (1488-1512),ZnF_RBZ (1488-1512)	NA
Q4CYA0	A0A061IXH6	Pfam:Prok-JAB (88-211),JAB_MPN (84-219)	NA		Q4CRZ3	NA	Pfam:UCH (2-351),Pfam:UCH (2-351)	NA		Q4CRZ3	NA	Pfam:UCH (2-351),Pfam:UCH (2-351)	NA						Q4CRZ3	NA	Pfam:UCH (2-351),Pfam:UCH (2-351)	NA		Q4CRZ3		F9WLG6	Pfam:UCH (2-351),Pfam:UCH (2-351)	NA		Q4CRZ3	NA	Pfam:UCH (2-351),Pfam:UCH (2-351)	NA
Q4D6K0	A0A061J0P0	coiled_coil_region (367-392),Pfam:ubiquitin (10-75)	NA		Q4DIM4	NA	Pfam:ThiF (181-610),Pfam:ThiF (181-610),Pfam:ThiF (181-610)	NA		Q4DIM4	NA	Pfam:ThiF (181-610),Pfam:ThiF (181-610),Pfam:ThiF (181-610)	NA						Q4DIM4	NA	Pfam:ThiF (181-610),Pfam:ThiF (181-610),Pfam:ThiF (181-610)	NA		Q4DIM4		NA	Pfam:ThiF (181-610),Pfam:ThiF (181-610),Pfam:ThiF (181-610)	NA		Q4DIM4	NA	Pfam:ThiF (181-610),Pfam:ThiF (181-610),Pfam:ThiF (181-610)	NA
Q4DGS4	A0A061J0P0	UBQ (3-73),Pfam:ubiquitin (10-75)	NA		Q4CX55	NA	Pfam:ThiF (180-431),Pfam:ThiF (180-431)	NA		Q4CX55	NA	Pfam:ThiF (180-431),Pfam:ThiF (180-431)	NA						Q4CX55	NA	Pfam:ThiF (180-431),Pfam:ThiF (180-431)	NA		Q4CX55		NA	Pfam:ThiF (180-431),Pfam:ThiF (180-431)	NA		Q4CX55	NA	Pfam:ThiF (180-431),Pfam:ThiF (180-431)	NA
Q4D2M9	A0A061J7Y5	coiled_coil_region (322-351),coiled_coil_region (322-351)	NA		Q4CMJ4	NA	Pfam:UAE_UbL (179-263),Pfam:UAE_UbL (179-263),Pfam:UAE_UbL (179-263)	NA		Q4CMJ4	NA	Pfam:UAE_UbL (179-263),Pfam:UAE_UbL (179-263),Pfam:UAE_UbL (179-263)	NA						Q4CMJ4	NA	Pfam:UAE_UbL (179-263),Pfam:UAE_UbL (179-263),Pfam:UAE_UbL (179-263)	NA		Q4CMJ4		NA	Pfam:UAE_UbL (179-263),Pfam:UAE_UbL (179-263),Pfam:UAE_UbL (179-263)	NA		Q4CMJ4	NA	Pfam:UAE_UbL (179-263),Pfam:UAE_UbL (179-263),Pfam:UAE_UbL (179-263)	NA
Q4D313	A0A061IW03	UBQ (2-73),Pfam:UCH_1 (107-425),Pfam:UCH_1 (107-425),Pfam:UCH (106-450)	NA		Q4DG61	NA	Pfam:JAB (23-129),Pfam:JAB (23-129)	NA		Q4DG61	NA	Pfam:JAB (23-129),Pfam:JAB (23-129)	NA						Q4DG61	NA	Pfam:JAB (23-129),Pfam:JAB (23-129)	NA		Q4DG61		NA	Pfam:JAB (23-129),Pfam:JAB (23-129)	NA		Q4DG61	NA	Pfam:JAB (23-129),Pfam:JAB (23-129)	NA
Q4CYB0	A0A061IW03	UBQ (2-73),UBQ (2-73),Pfam:UCH (106-450),Pfam:UCH_1 (107-425)	NA		Q4CMJ7	NA	coiled_coil_region (281-307),coiled_coil_region (281-307)	NA		Q4CMJ7	NA	coiled_coil_region (281-307),coiled_coil_region (281-307)	NA						Q4CMJ7	NA	coiled_coil_region (281-307),coiled_coil_region (281-307)	NA		Q4CMJ7		NA	coiled_coil_region (281-307),coiled_coil_region (281-307)	NA		Q4CMJ7	NA	coiled_coil_region (281-307),coiled_coil_region (281-307)	NA
Q4DDS1	A0A061J540	Pfam:UQ_con (12-150),Pfam:UQ_con (12-150)	NA		Q4CK98	NA	Pfam:JAB (1-139),coiled_coil_region (247-273)	NA		Q4CK98	NA	Pfam:JAB (1-139),coiled_coil_region (247-273)	NA						Q4CK98	NA	Pfam:JAB (1-139),coiled_coil_region (247-273)	NA		Q4CK98		NA	Pfam:JAB (1-139),coiled_coil_region (247-273)	NA		Q4CK98	NA	Pfam:JAB (1-139),coiled_coil_region (247-273)	NA
Q4E305	A0A061J540	transmembrane_domain (205-224),transmembrane_domain (205-224)	NA		Q4CUS2	NA	Pfam:Prok-JAB (13-186),coiled_coil_region (277-303)	NA		Q4CUS2	NA	Pfam:Prok-JAB (13-186),coiled_coil_region (277-303)	NA						Q4CUS2	NA	Pfam:Prok-JAB (13-186),coiled_coil_region (277-303)	NA		Q4CUS2		NA	Pfam:Prok-JAB (13-186),coiled_coil_region (277-303)	NA		Q4CUS2	NA	Pfam:Prok-JAB (13-186),coiled_coil_region (277-303)	NA
Q4CTT7	A0A061IX87	ZnF_RBZ (1488-1512),ZnF_RBZ (1488-1512)	NA		Q4D3R6	NA	Pfam:JAB (5-171),Pfam:JAB (5-171)	NA		Q4D3R6	NA	Pfam:JAB (5-171),Pfam:JAB (5-171)	NA						Q4D3R6	NA	Pfam:JAB (5-171),Pfam:JAB (5-171)	NA		Q4D3R6		NA	Pfam:JAB (5-171),Pfam:JAB (5-171)	NA		Q4D3R6	NA	Pfam:JAB (5-171),Pfam:JAB (5-171)	NA
Q4CRZ3	A0A061IX87	Pfam:UCH (2-351),Pfam:UCH (2-351)	NA		Q4E0W2	NA	Pfam:UCH_1 (88-411),Pfam:USP7_ICP0_bdg (560-887)	NA		Q4E0W2	NA	Pfam:UCH_1 (88-411),Pfam:USP7_ICP0_bdg (560-887)	NA						Q4E0W2	NA	Pfam:UCH_1 (88-411),Pfam:USP7_ICP0_bdg (560-887)	NA		Q4E0W2		F9WQN9	Pfam:UCH_1 (88-411),Pfam:USP7_ICP0_bdg (560-887)	NA		Q4E0W2	NA	Pfam:UCH_1 (88-411),Pfam:USP7_ICP0_bdg (560-887)	NA
Q4DIM4	A0A061J806	Pfam:ThiF (181-610),Pfam:ThiF (181-610),Pfam:ThiF (181-610)	NA		Q4CQ18	NA	Pfam:Pyr_redox (185-263),Pfam:Pyr_redox_dim (362-472)	NA		Q4CQ18	NA	Pfam:Pyr_redox (185-263),Pfam:Pyr_redox_dim (362-472)	NA						Q4CQ18	NA	Pfam:Pyr_redox (185-263),Pfam:Pyr_redox_dim (362-472)	NA		Q4E0W2		F9WSH4	Pfam:UCH_1 (88-411),Pfam:USP7_ICP0_bdg (560-887)	NA		Q4CQ18	NA	Pfam:Pyr_redox (185-263),Pfam:Pyr_redox_dim (362-472)	NA
Q4CX55	A0A061J806	Pfam:ThiF (180-431),Pfam:ThiF (180-431)	NA		Q4CQX3	NA	Pfam:Pyr_redox_dim (362-472),Pfam:Pyr_redox_dim (362-472)	NA		Q4CQX3	NA	Pfam:Pyr_redox_dim (362-472),Pfam:Pyr_redox_dim (362-472)	NA						Q4CQX3	NA	Pfam:Pyr_redox_dim (362-472),Pfam:Pyr_redox_dim (362-472)	NA		Q4CQ18		F9WRS8	Pfam:Pyr_redox (185-263),Pfam:Pyr_redox_dim (362-472)	Pfam:Pyr_redox,Pfam:Pyr_redox_dim,Pfam:Pyr_redox_2		Q4CQX3	NA	Pfam:Pyr_redox_dim (362-472),Pfam:Pyr_redox_dim (362-472)	NA
Q4CMJ4	A0A061J806	Pfam:UAE_UbL (179-263),Pfam:UAE_UbL (179-263),Pfam:UAE_UbL (179-263)	NA		Q4CX43	NA	Pfam:FAD_oxidored (26-172),Pfam:Pyr_redox_2 (25-369)	NA		Q4CX43	NA	Pfam:FAD_oxidored (26-172),Pfam:Pyr_redox_2 (25-369)	NA						Q4CX43	NA	Pfam:FAD_oxidored (26-172),Pfam:Pyr_redox_2 (25-369)	NA		Q4CQX3		F9WRS8	Pfam:Pyr_redox_dim (362-472),Pfam:Pyr_redox_dim (362-472)	Pfam:Pyr_redox,Pfam:Pyr_redox_dim,Pfam:Pyr_redox_2		Q4CX43	NA	Pfam:FAD_oxidored (26-172),Pfam:Pyr_redox_2 (25-369)	NA
Q4DG61	A0A061J499	Pfam:JAB (23-129),Pfam:JAB (23-129)	NA		Q4D2Y6	NA	Pfam:FAD_oxidored (26-172),Pfam:GIDA (26-193)	NA		Q4D2Y6	NA	Pfam:FAD_oxidored (26-172),Pfam:GIDA (26-193)	NA						Q4D2Y6	NA	Pfam:FAD_oxidored (26-172),Pfam:GIDA (26-193)	NA		Q4CX43		NA	Pfam:FAD_oxidored (26-172),Pfam:Pyr_redox_2 (25-369)	NA		Q4D2Y6	NA	Pfam:FAD_oxidored (26-172),Pfam:GIDA (26-193)	NA
Q4CMJ7	NA	coiled_coil_region (281-307),coiled_coil_region (281-307)	NA		Q4DMK1	NA	RING (475-521),Pfam:Helicase_C (553-669)	NA		Q4DMK1	NA	RING (475-521),Pfam:Helicase_C (553-669)	NA						Q4DMK1	NA	RING (475-521),Pfam:Helicase_C (553-669)	NA		Q4D2Y6		NA	Pfam:FAD_oxidored (26-172),Pfam:GIDA (26-193)	NA		Q4DMK1	NA	RING (475-521),Pfam:Helicase_C (553-669)	NA
Q4CK98	NA	Pfam:JAB (1-139),coiled_coil_region (247-273)	NA		Q4CSJ0	NA	Pfam:zf-MIZ (178-218),Pfam:zf-MIZ (178-218)	NA		Q4CSJ0	NA	Pfam:zf-MIZ (178-218),Pfam:zf-MIZ (178-218)	NA						Q4CSJ0	NA	Pfam:zf-MIZ (178-218),Pfam:zf-MIZ (178-218)	NA		Q4DMK1		F9WSG9	RING (475-521),Pfam:Helicase_C (553-669)	Pfam:Helicase_C,RING,DEXDc,HELICc,Pfam:SNF2_N		Q4CSJ0	NA	Pfam:zf-MIZ (178-218),Pfam:zf-MIZ (178-218)	NA
Q4CUS2	NA	Pfam:Prok-JAB (13-186),coiled_coil_region (277-303)	NA		Q4E655	NA	Pfam:zf-MIZ (178-218),Pfam:zf-MIZ (178-218)	NA		Q4E655	NA	Pfam:zf-MIZ (178-218),Pfam:zf-MIZ (178-218)	NA						Q4E655	NA	Pfam:zf-MIZ (178-218),Pfam:zf-MIZ (178-218)	NA		Q4CSJ0		NA	Pfam:zf-MIZ (178-218),Pfam:zf-MIZ (178-218)	NA		Q4E655	NA	Pfam:zf-MIZ (178-218),Pfam:zf-MIZ (178-218)	NA
Q4D3R6	NA	Pfam:JAB (5-171),Pfam:JAB (5-171)	NA		Q4D8Z5	NA	Pfam:zf-C3HC4 (276-316),Pfam:zf-C3HC4 (276-316)	NA		Q4D8Z5	NA	Pfam:zf-C3HC4 (276-316),Pfam:zf-C3HC4 (276-316)	NA						Q4D8Z5	NA	Pfam:zf-C3HC4 (276-316),Pfam:zf-C3HC4 (276-316)	NA		Q4E655		NA	Pfam:zf-MIZ (178-218),Pfam:zf-MIZ (178-218)	NA		Q4D8Z5	NA	Pfam:zf-C3HC4 (276-316),Pfam:zf-C3HC4 (276-316)	NA
Q4E0W2	NA	Pfam:UCH_1 (88-411),Pfam:USP7_ICP0_bdg (560-887)	NA		Q4DDL9	NA	RING (276-316),Pfam:zf-C3HC4 (276-316)	NA		Q4DDL9	NA	RING (276-316),Pfam:zf-C3HC4 (276-316)	NA						Q4DDL9	NA	RING (276-316),Pfam:zf-C3HC4 (276-316)	NA		Q4D8Z5		NA	Pfam:zf-C3HC4 (276-316),Pfam:zf-C3HC4 (276-316)	NA		Q4DDL9	NA	RING (276-316),Pfam:zf-C3HC4 (276-316)	NA
Q4CQ18	NA	Pfam:Pyr_redox (185-263),Pfam:Pyr_redox_dim (362-472)	NA		Q4DZU8	NA	Pfam:Cullin_Nedd8 (639-702),Pfam:Cullin (18-605)	NA		Q4DZU8	NA	Pfam:Cullin_Nedd8 (639-702),Pfam:Cullin (18-605)	NA						Q4DZU8	NA	Pfam:Cullin_Nedd8 (639-702),Pfam:Cullin (18-605)	NA		Q4DDL9		NA	RING (276-316),Pfam:zf-C3HC4 (276-316)	NA		Q4DZU8	NA	Pfam:Cullin_Nedd8 (639-702),Pfam:Cullin (18-605)	NA
Q4CQX3	NA	Pfam:Pyr_redox_dim (362-472),Pfam:Pyr_redox_dim (362-472)	NA		Q4DGF2	NA	Pfam:Cullin (18-605),Cullin_Nedd8 (636-704)	NA		Q4DGF2	NA	Pfam:Cullin (18-605),Cullin_Nedd8 (636-704)	NA						Q4DGF2	NA	Pfam:Cullin (18-605),Cullin_Nedd8 (636-704)	NA		Q4DZU8		NA	Pfam:Cullin_Nedd8 (639-702),Pfam:Cullin (18-605)	NA		Q4DGF2	NA	Pfam:Cullin (18-605),Cullin_Nedd8 (636-704)	NA
Q4CX43	A0A061J1J1	Pfam:FAD_oxidored (26-172),Pfam:Pyr_redox_2 (25-369)	NA		Q4CYB2	NA	NA	NA		Q4CYB2	NA	NA	NA						Q4CYB2	NA	NA	NA		Q4DGF2		NA	Pfam:Cullin (18-605),Cullin_Nedd8 (636-704)	NA		Q4CYB2	NA	NA	NA
Q4D2Y6	A0A061J1J1	Pfam:FAD_oxidored (26-172),Pfam:GIDA (26-193)	NA		Q4E3Q8	NA	NA	NA		Q4E3Q8	NA	NA	NA						Q4E3Q8	NA	NA	NA		Q4CYB2		NA	NA	NA		Q4E3Q8	NA	NA	NA
Q4DMK1	A0A061IWC9	RING (475-521),Pfam:Helicase_C (553-669)	NA		Q4CNN0	K2MWU9	UBCc (70-214),UBCc (70-214)	UBCc,Pfam:UQ_con		Q4CNN0	Q57XM0	UBCc (70-214),UBCc (70-214)	UBCc,Pfam:UQ_con						Q4CNN0	F9WCE8	UBCc (70-214),UBCc (70-214)	Pfam:UQ_con,UBCc		Q4E3Q8		NA	NA	NA		Q4CNN0	C9ZRM5	UBCc (70-214),UBCc (70-214)	Pfam:UQ_con,UBCc
Q4CSJ0	A0A061J4Z5	Pfam:zf-MIZ (178-218),Pfam:zf-MIZ (178-218)	NA		Q4DVH2	K2MWU9	coiled_coil_region (27-52),Pfam:UQ_con (72-210)	UBCc,Pfam:UQ_con		Q4DVH2	Q57XM0	coiled_coil_region (27-52),Pfam:UQ_con (72-210)	UBCc,Pfam:UQ_con						Q4DVH2	F9WCE8	coiled_coil_region (27-52),Pfam:UQ_con (72-210)	Pfam:UQ_con,UBCc		Q4CNN0		NA	UBCc (70-214),UBCc (70-214)	NA		Q4DVH2	C9ZRM5	coiled_coil_region (27-52),Pfam:UQ_con (72-210)	Pfam:UQ_con,UBCc
Q4E655	A0A061J4Z5	Pfam:zf-MIZ (178-218),Pfam:zf-MIZ (178-218)	NA		Q4E0K4	NA	Pfam:UCH (501-1056),Pfam:UCH (501-1056)	NA		Q4E0K4	NA	Pfam:UCH (501-1056),Pfam:UCH (501-1056)	NA						Q4E0K4	NA	Pfam:UCH (501-1056),Pfam:UCH (501-1056)	NA		Q4DVH2		NA	coiled_coil_region (27-52),Pfam:UQ_con (72-210)	NA		Q4E0K4	NA	Pfam:UCH (501-1056),Pfam:UCH (501-1056)	NA
Q4D8Z5	A0A061IYS4	Pfam:zf-C3HC4 (276-316),Pfam:zf-C3HC4 (276-316)	NA		Q4DW10	NA	Pfam:UCH (501-1054),Pfam:UCH (501-1054)	NA		Q4DW10	NA	Pfam:UCH (501-1054),Pfam:UCH (501-1054)	NA						Q4DW10	NA	Pfam:UCH (501-1054),Pfam:UCH (501-1054)	NA		Q4E0K4		NA	Pfam:UCH (501-1056),Pfam:UCH (501-1056)	NA		Q4DW10	NA	Pfam:UCH (501-1054),Pfam:UCH (501-1054)	NA
Q4DDL9	A0A061IYS4	RING (276-316),Pfam:zf-C3HC4 (276-316)	NA		Q4DYL1	NA	NA	NA		Q4DYL1	NA	NA	NA						Q4DYL1	NA	NA	NA		Q4DW10		NA	Pfam:UCH (501-1054),Pfam:UCH (501-1054)	NA		Q4DYL1	NA	NA	NA
Q4DZU8	A0A061IZ60	Pfam:Cullin_Nedd8 (639-702),Pfam:Cullin (18-605)	NA		Q4DCC7	NA	NA	NA		Q4DCC7	NA	NA	NA						Q4DCC7	NA	NA	NA		Q4DYL1		NA	NA	NA		Q4DCC7	NA	NA	NA
Q4DGF2	A0A061IZ60	Pfam:Cullin (18-605),Cullin_Nedd8 (636-704)	NA		Q4D968	NA	Pfam:Ubiquitin_2 (425-511),UBQ (426-507)	NA		Q4D968	NA	Pfam:Ubiquitin_2 (425-511),UBQ (426-507)	NA						Q4D968	NA	Pfam:Ubiquitin_2 (425-511),UBQ (426-507)	NA		Q4DCC7		NA	NA	NA		Q4D968	NA	Pfam:Ubiquitin_2 (425-511),UBQ (426-507)	NA
Q4CYB2	A0A061J4U9	NA	NA		Q4E5Z9	NA	UBQ (426-507),UBQ (426-507)	NA		Q4E5Z9	NA	UBQ (426-507),UBQ (426-507)	NA						Q4E5Z9	NA	UBQ (426-507),UBQ (426-507)	NA		Q4D968		NA	Pfam:Ubiquitin_2 (425-511),UBQ (426-507)	NA		Q4E5Z9	NA	UBQ (426-507),UBQ (426-507)	NA
Q4E3Q8	A0A061J4U9	NA	NA		Q4CPQ0	NA	Pfam:Peptidase_C48 (507-728)	NA		Q4CPQ0	NA	Pfam:Peptidase_C48 (507-728)	NA						Q4CPQ0	NA	Pfam:Peptidase_C48 (507-728)	NA		Q4E5Z9		NA	UBQ (426-507),UBQ (426-507)	NA		Q4CPQ0	NA	Pfam:Peptidase_C48 (507-728)	NA
Q4CNN0	NA	UBCc (70-214),UBCc (70-214)	NA		Q4DDC1	NA	Pfam:Peptidase_C48 (498-718)	NA		Q4DDC1	NA	Pfam:Peptidase_C48 (498-718)	NA						Q4DDC1	NA	Pfam:Peptidase_C48 (498-718)	NA		Q4CPQ0		NA	Pfam:Peptidase_C48 (507-728)	NA		Q4DDC1	NA	Pfam:Peptidase_C48 (498-718)	NA
Q4DVH2	NA	coiled_coil_region (27-52),Pfam:UQ_con (72-210)	NA		Q4DSB2	NA	Pfam:zf-C3HC4 (240-285),Pfam:zf-ANAPC11 (220-290)	NA		Q4DSB2	NA	Pfam:zf-C3HC4 (240-285),Pfam:zf-ANAPC11 (220-290)	NA						Q4DSB2	NA	Pfam:zf-C3HC4 (240-285),Pfam:zf-ANAPC11 (220-290)	NA		Q4DDC1		NA	Pfam:Peptidase_C48 (498-718)	NA		Q4DSB2	NA	Pfam:zf-C3HC4 (240-285),Pfam:zf-ANAPC11 (220-290)	NA
Q4E0K4	A0A061IVL7	Pfam:UCH (501-1056),Pfam:UCH (501-1056)	NA		Q4CVD0	NA	Pfam:zf-RING_2 (238-286),Pfam:zf-ANAPC11 (220-290)	NA		Q4CVD0	NA	Pfam:zf-RING_2 (238-286),Pfam:zf-ANAPC11 (220-290)	NA						Q4CVD0	NA	Pfam:zf-RING_2 (238-286),Pfam:zf-ANAPC11 (220-290)	NA		Q4DSB2		NA	Pfam:zf-C3HC4 (240-285),Pfam:zf-ANAPC11 (220-290)	NA		Q4CVD0	NA	Pfam:zf-RING_2 (238-286),Pfam:zf-ANAPC11 (220-290)	NA
Q4DW10	A0A061IVL7	Pfam:UCH (501-1054),Pfam:UCH (501-1054)	NA		Q4D7U8	NA	Pfam:U-box (519-591),Pfam:U-box (519-591)	NA		Q4D7U8	NA	Pfam:U-box (519-591),Pfam:U-box (519-591)	NA						Q4D7U8	NA	Pfam:U-box (519-591),Pfam:U-box (519-591)	NA		Q4CVD0		NA	Pfam:zf-RING_2 (238-286),Pfam:zf-ANAPC11 (220-290)	NA		Q4D7U8	NA	Pfam:U-box (519-591),Pfam:U-box (519-591)	NA
Q4DYL1	A0A061JAN6	NA	NA		Q4DW87	NA	Pfam:U-box (519-591),Ubox (522-590)	NA		Q4DW87	NA	Pfam:U-box (519-591),Ubox (522-590)	NA						Q4DW87	NA	Pfam:U-box (519-591),Ubox (522-590)	NA		Q4D7U8		NA	Pfam:U-box (519-591),Pfam:U-box (519-591)	NA		Q4DW87	NA	Pfam:U-box (519-591),Ubox (522-590)	NA
Q4DCC7	A0A061JAN6	NA	NA		Q4E0S6	NA	Pfam:HECT (771-1078),Pfam:HECT (771-1078)	NA		Q4E0S6	NA	Pfam:HECT (771-1078),Pfam:HECT (771-1078)	NA						Q4E0S6	NA	Pfam:HECT (771-1078),Pfam:HECT (771-1078)	NA		Q4DW87		NA	Pfam:U-box (519-591),Ubox (522-590)	NA		Q4E0S6	NA	Pfam:HECT (771-1078),Pfam:HECT (771-1078)	NA
Q4D968	A0A061J9I4	Pfam:Ubiquitin_2 (425-511),UBQ (426-507)	NA		Q4DG19	NA	HECTc (47-395),Pfam:HECT (88-395)	NA		Q4DG19	NA	HECTc (47-395),Pfam:HECT (88-395)	NA						Q4DG19	NA	HECTc (47-395),Pfam:HECT (88-395)	NA		Q4E0S6		NA	Pfam:HECT (771-1078),Pfam:HECT (771-1078)	NA		Q4DG19	NA	HECTc (47-395),Pfam:HECT (88-395)	NA
Q4E5Z9	A0A061J9I4	UBQ (426-507),UBQ (426-507)	NA		Q4DVH2	NA	coiled_coil_region (27-52),Pfam:UQ_con (72-210)	NA		Q4DVH2	NA	coiled_coil_region (27-52),Pfam:UQ_con (72-210)	NA						Q4DVH2	NA	coiled_coil_region (27-52),Pfam:UQ_con (72-210)	NA		Q4DG19		NA	HECTc (47-395),Pfam:HECT (88-395)	NA		Q4DVH2	NA	coiled_coil_region (27-52),Pfam:UQ_con (72-210)	NA
Q4CPQ0	A0A061J021	Pfam:Peptidase_C48 (507-728)	NA		Q4CNN0	NA	UBCc (70-214),UBCc (70-214)	NA		Q4CNN0	NA	UBCc (70-214),UBCc (70-214)	NA						Q4CNN0	NA	UBCc (70-214),UBCc (70-214)	NA		Q4DVH2		NA	coiled_coil_region (27-52),Pfam:UQ_con (72-210)	NA		Q4CNN0	NA	UBCc (70-214),UBCc (70-214)	NA
Q4DDC1	A0A061J021	Pfam:Peptidase_C48 (498-718)	NA		Q4DZR3	NA	Pfam:ThiF (399-673),Pfam:ATG7_N (13-388)	NA		Q4DZR3	NA	Pfam:ThiF (399-673),Pfam:ATG7_N (13-388)	NA						Q4DZR3	NA	Pfam:ThiF (399-673),Pfam:ATG7_N (13-388)	NA		Q4CNN0		NA	UBCc (70-214),UBCc (70-214)	NA		Q4DZR3	NA	Pfam:ThiF (399-673),Pfam:ATG7_N (13-388)	NA
Q4DSB2	A0A061J0H5	Pfam:zf-C3HC4 (240-285),Pfam:zf-ANAPC11 (220-290)	NA		Q4D706	NA	Pfam:ATG7_N (13-388),Pfam:ATG7_N (13-388)	NA		Q4D706	NA	Pfam:ATG7_N (13-388),Pfam:ATG7_N (13-388)	NA						Q4D706	NA	Pfam:ATG7_N (13-388),Pfam:ATG7_N (13-388)	NA		Q4DZR3		NA	Pfam:ThiF (399-673),Pfam:ATG7_N (13-388)	NA		Q4D706	NA	Pfam:ATG7_N (13-388),Pfam:ATG7_N (13-388)	NA
Q4CVD0	A0A061J0H5	Pfam:zf-RING_2 (238-286),Pfam:zf-ANAPC11 (220-290)	NA		Q4DAZ0	NA	RING (12-147),RING (12-147)	NA		Q4DAZ0	NA	RING (12-147),RING (12-147)	NA						Q4DAZ0	NA	RING (12-147),RING (12-147)	NA		Q4D706		NA	Pfam:ATG7_N (13-388),Pfam:ATG7_N (13-388)	NA		Q4DAZ0	NA	RING (12-147),RING (12-147)	NA
Q4D7U8	A0A061J8R3	Pfam:U-box (519-591),Pfam:U-box (519-591)	NA		Q4DXD8	NA	coiled_coil_region (285-320),RING (12-147)	NA		Q4DXD8	NA	coiled_coil_region (285-320),RING (12-147)	NA						Q4DXD8	NA	coiled_coil_region (285-320),RING (12-147)	NA		Q4DAZ0		NA	RING (12-147),RING (12-147)	NA		Q4DXD8	NA	coiled_coil_region (285-320),RING (12-147)	NA
Q4DW87	A0A061J8R3	Pfam:U-box (519-591),Ubox (522-590)	NA		Q4E391	K2MY05	Pfam:UCH (228-553),Pfam:UCH (228-553)	Pfam:UCH_1,coiled_coil_region,Pfam:UCH		Q4E391	Q386W6	Pfam:UCH (228-553),Pfam:UCH (228-553)	Pfam:UCH_1,Pfam:UCH						Q4E391	F9WA65	Pfam:UCH (228-553),Pfam:UCH (228-553)	Pfam:UCH_1,Pfam:UCH		Q4DXD8		NA	coiled_coil_region (285-320),RING (12-147)	NA		Q4E391	D0A5Z2	Pfam:UCH (228-553),Pfam:UCH (228-553)	Pfam:UCH,Pfam:UCH_1
Q4E0S6	A0A061IZJ8	Pfam:HECT (771-1078),Pfam:HECT (771-1078)	NA		Q4D6N2	K2MY05	Pfam:UCH_1 (229-537),Pfam:UCH (228-553)	Pfam:UCH_1,coiled_coil_region,Pfam:UCH		Q4D6N2	Q386W6	Pfam:UCH_1 (229-537),Pfam:UCH (228-553)	Pfam:UCH_1,Pfam:UCH						Q4D6N2	F9WA65	Pfam:UCH_1 (229-537),Pfam:UCH (228-553)	Pfam:UCH_1,Pfam:UCH		Q4E391		NA	Pfam:UCH (228-553),Pfam:UCH (228-553)	NA		Q4D6N2	D0A5Z2	Pfam:UCH_1 (229-537),Pfam:UCH (228-553)	Pfam:UCH,Pfam:UCH_1
Q4DG19	A0A061IZJ8	HECTc (47-395),Pfam:HECT (88-395)	NA		Q4CYA6	NA	Pfam:JAB (81-198),JAB_MPN (85-229)	NA		Q4CYA6	NA	Pfam:JAB (81-198),JAB_MPN (85-229)	NA						Q4CYA6	NA	Pfam:JAB (81-198),JAB_MPN (85-229)	NA		Q4D6N2		NA	Pfam:UCH_1 (229-537),Pfam:UCH (228-553)	NA		Q4CYA6	NA	Pfam:JAB (81-198),JAB_MPN (85-229)	NA
Q4DVH2	A0A061IY34	coiled_coil_region (27-52),Pfam:UQ_con (72-210)	NA		Q4DH98	NA	JAB_MPN (49-193),Pfam:MitMem_reg (213-324)	NA		Q4DH98	NA	JAB_MPN (49-193),Pfam:MitMem_reg (213-324)	NA						Q4DH98	NA	JAB_MPN (49-193),Pfam:MitMem_reg (213-324)	NA		Q4CYA6		NA	Pfam:JAB (81-198),JAB_MPN (85-229)	NA		Q4DH98	NA	JAB_MPN (49-193),Pfam:MitMem_reg (213-324)	NA
Q4CNN0	A0A061IY34	UBCc (70-214),UBCc (70-214)	NA		Q4DI78	NA	Pfam:zf-C3HC4 (16-50),Pfam:EF-hand_8 (253-279)	NA		Q4DI78	NA	Pfam:zf-C3HC4 (16-50),Pfam:EF-hand_8 (253-279)	NA						Q4DI78	NA	Pfam:zf-C3HC4 (16-50),Pfam:EF-hand_8 (253-279)	NA		Q4DH98		NA	JAB_MPN (49-193),Pfam:MitMem_reg (213-324)	NA		Q4DI78	NA	Pfam:zf-C3HC4 (16-50),Pfam:EF-hand_8 (253-279)	NA
Q4DZR3	A0A061J9R8	Pfam:ThiF (399-673),Pfam:ATG7_N (13-388)	NA		Q4DJF2	NA	Pfam:EF-hand_8 (253-279),Pfam:EF-hand_8 (253-279)	NA		Q4DJF2	NA	Pfam:EF-hand_8 (253-279),Pfam:EF-hand_8 (253-279)	NA						Q4DJF2	NA	Pfam:EF-hand_8 (253-279),Pfam:EF-hand_8 (253-279)	NA		Q4DI78		NA	Pfam:zf-C3HC4 (16-50),Pfam:EF-hand_8 (253-279)	NA		Q4DJF2	NA	Pfam:EF-hand_8 (253-279),Pfam:EF-hand_8 (253-279)	NA
Q4D706	A0A061J9R8	Pfam:ATG7_N (13-388),Pfam:ATG7_N (13-388)	NA		Q4DD96	NA	Pfam:zf-C3HC4 (224-264),Pfam:zf-C3HC4 (224-264)	NA		Q4DD96	NA	Pfam:zf-C3HC4 (224-264),Pfam:zf-C3HC4 (224-264)	NA						Q4DD96	NA	Pfam:zf-C3HC4 (224-264),Pfam:zf-C3HC4 (224-264)	NA		Q4DJF2		NA	Pfam:EF-hand_8 (253-279),Pfam:EF-hand_8 (253-279)	NA		Q4DD96	NA	Pfam:zf-C3HC4 (224-264),Pfam:zf-C3HC4 (224-264)	NA
Q4DAZ0	A0A061J7J9	RING (12-147),RING (12-147)	NA		Q4CUC6	NA	Pfam:zf-C3HC4 (224-264),Pfam:zf-UBP (275-337)	NA		Q4CUC6	NA	Pfam:zf-C3HC4 (224-264),Pfam:zf-UBP (275-337)	NA						Q4CUC6	NA	Pfam:zf-C3HC4 (224-264),Pfam:zf-UBP (275-337)	NA		Q4DD96		NA	Pfam:zf-C3HC4 (224-264),Pfam:zf-C3HC4 (224-264)	NA		Q4CUC6	NA	Pfam:zf-C3HC4 (224-264),Pfam:zf-UBP (275-337)	NA
Q4DXD8	A0A061J7J9	coiled_coil_region (285-320),RING (12-147)	NA		Q4DFK1	NA	Pfam:OTU (105-217),Pfam:OTU (105-217)	NA		Q4DFK1	NA	Pfam:OTU (105-217),Pfam:OTU (105-217)	NA						Q4DFK1	NA	Pfam:OTU (105-217),Pfam:OTU (105-217)	NA		Q4CUC6		NA	Pfam:zf-C3HC4 (224-264),Pfam:zf-UBP (275-337)	NA		Q4DFK1	NA	Pfam:OTU (105-217),Pfam:OTU (105-217)	NA
Q4E391	NA	Pfam:UCH (228-553),Pfam:UCH (228-553)	NA		Q4DNJ4	NA	Pfam:OTU (105-217),Pfam:OTU (105-217)	NA		Q4DNJ4	NA	Pfam:OTU (105-217),Pfam:OTU (105-217)	NA						Q4DNJ4	NA	Pfam:OTU (105-217),Pfam:OTU (105-217)	NA		Q4DFK1		NA	Pfam:OTU (105-217),Pfam:OTU (105-217)	NA		Q4DNJ4	NA	Pfam:OTU (105-217),Pfam:OTU (105-217)	NA
Q4D6N2	NA	Pfam:UCH_1 (229-537),Pfam:UCH (228-553)	NA		Q4DF80	NA	Pfam:UCH_1 (561-992),Pfam:UCH_1 (561-992)	NA		Q4DF80	NA	Pfam:UCH_1 (561-992),Pfam:UCH_1 (561-992)	NA						Q4DF80	NA	Pfam:UCH_1 (561-992),Pfam:UCH_1 (561-992)	NA		Q4DNJ4		NA	Pfam:OTU (105-217),Pfam:OTU (105-217)	NA		Q4DF80	NA	Pfam:UCH_1 (561-992),Pfam:UCH_1 (561-992)	NA
Q4CYA6	A0A061IWJ0	Pfam:JAB (81-198),JAB_MPN (85-229)	NA		Q4D0S8	NA	Pfam:UCH_1 (564-993),Pfam:UCH (468-1016)	NA		Q4D0S8	NA	Pfam:UCH_1 (564-993),Pfam:UCH (468-1016)	NA						Q4D0S8	NA	Pfam:UCH_1 (564-993),Pfam:UCH (468-1016)	NA		Q4DF80		NA	Pfam:UCH_1 (561-992),Pfam:UCH_1 (561-992)	NA		Q4D0S8	NA	Pfam:UCH_1 (564-993),Pfam:UCH (468-1016)	NA
Q4DH98	A0A061IWJ0	JAB_MPN (49-193),Pfam:MitMem_reg (213-324)	NA		Q4DDU2	NA	Pfam:UQ_con (7-147),UBCc (6-152)	NA		Q4DDU2	NA	Pfam:UQ_con (7-147),UBCc (6-152)	NA						Q4DDU2	NA	Pfam:UQ_con (7-147),UBCc (6-152)	NA		Q4D0S8		NA	Pfam:UCH_1 (564-993),Pfam:UCH (468-1016)	NA		Q4DDU2	NA	Pfam:UQ_con (7-147),UBCc (6-152)	NA
Q4DI78	A0A061IW70	Pfam:zf-C3HC4 (16-50),Pfam:EF-hand_8 (253-279)	NA		Q4DHI7	NA	Pfam:UQ_con (7-147),UBCc (6-152)	NA		Q4DHI7	NA	Pfam:UQ_con (7-147),UBCc (6-152)	NA						Q4DHI7	NA	Pfam:UQ_con (7-147),UBCc (6-152)	NA		Q4DDU2		NA	Pfam:UQ_con (7-147),UBCc (6-152)	NA		Q4DHI7	NA	Pfam:UQ_con (7-147),UBCc (6-152)	NA
Q4DJF2	A0A061IW70	Pfam:EF-hand_8 (253-279),Pfam:EF-hand_8 (253-279)	NA		Q4DJX7	NA	Pfam:Urm1 (6-102),Pfam:ThiS (17-102)	NA		Q4DJX7	NA	Pfam:Urm1 (6-102),Pfam:ThiS (17-102)	NA						Q4DJX7	NA	Pfam:Urm1 (6-102),Pfam:ThiS (17-102)	NA		Q4DHI7		NA	Pfam:UQ_con (7-147),UBCc (6-152)	NA		Q4DJX7	NA	Pfam:Urm1 (6-102),Pfam:ThiS (17-102)	NA
Q4DD96	A0A061IUY2	Pfam:zf-C3HC4 (224-264),Pfam:zf-C3HC4 (224-264)	NA		Q4D6P3	NA	Pfam:ThiS (17-102),Pfam:Urm1 (6-102)	NA		Q4D6P3	NA	Pfam:ThiS (17-102),Pfam:Urm1 (6-102)	NA						Q4D6P3	NA	Pfam:ThiS (17-102),Pfam:Urm1 (6-102)	NA		Q4DJX7		NA	Pfam:Urm1 (6-102),Pfam:ThiS (17-102)	NA		Q4D6P3	NA	Pfam:ThiS (17-102),Pfam:Urm1 (6-102)	NA
Q4CUC6	A0A061IUY2	Pfam:zf-C3HC4 (224-264),Pfam:zf-UBP (275-337)	NA		Q4DQ89	K2PDI7	transmembrane_domain (3-25),UBCc (34-177)	UBCc,transmembrane_domain,Pfam:UQ_con		Q4DQ89	Q57XR6	transmembrane_domain (3-25),UBCc (34-177)	coiled_coil_region,transmembrane_domain,UBCc,Pfam:UQ_con						Q4DQ89	F9W8Y1	transmembrane_domain (3-25),UBCc (34-177)	Pfam:UQ_con,UBCc		Q4D6P3		NA	Pfam:ThiS (17-102),Pfam:Urm1 (6-102)	NA		Q4DQ89	C9ZU73	transmembrane_domain (3-25),UBCc (34-177)	coiled_coil_region,coiled_coil_region,Pfam:UQ_con,UBCc
Q4DFK1	A0A061IZ83	Pfam:OTU (105-217),Pfam:OTU (105-217)	NA		Q4DZW9	K2PDI7	Pfam:UQ_con (8-141),transmembrane_domain (390-409)	UBCc,transmembrane_domain,Pfam:UQ_con		Q4DZW9	Q57XR6	Pfam:UQ_con (8-141),transmembrane_domain (390-409)	coiled_coil_region,transmembrane_domain,UBCc,Pfam:UQ_con						Q4DZW9	F9W8Y1	Pfam:UQ_con (8-141),transmembrane_domain (390-409)	Pfam:UQ_con,UBCc		Q4DQ89		NA	transmembrane_domain (3-25),UBCc (34-177)	NA		Q4DZW9	C9ZU73	Pfam:UQ_con (8-141),transmembrane_domain (390-409)	coiled_coil_region,coiled_coil_region,Pfam:UQ_con,UBCc
Q4DNJ4	A0A061IZ83	Pfam:OTU (105-217),Pfam:OTU (105-217)	NA		Q4CYB2	K2LZ60	NA	signal_peptide		Q4CYB2	Q57VL7	NA	NA						Q4CYB2	F9WAM6	NA	NA		Q4DZW9		NA	Pfam:UQ_con (8-141),transmembrane_domain (390-409)	NA		Q4CYB2	C9ZUQ5	NA	NA
Q4DF80	A0A061J8U3	Pfam:UCH_1 (561-992),Pfam:UCH_1 (561-992)	NA		Q4E3Q8	K2LZ60	NA	signal_peptide		Q4E3Q8	Q57VL7	NA	NA						Q4E3Q8	F9WAM6	NA	NA		Q4CYB2		NA	NA	NA		Q4E3Q8	C9ZUQ5	NA	NA
Q4D0S8	A0A061J8U3	Pfam:UCH_1 (564-993),Pfam:UCH (468-1016)	NA		Q4D547	NA	HECTc (2456-2776),Pfam:SPRY (614-750)	NA		Q4D547	NA	HECTc (2456-2776),Pfam:SPRY (614-750)	NA						Q4D547	NA	HECTc (2456-2776),Pfam:SPRY (614-750)	NA		Q4E3Q8		NA	NA	NA		Q4D547	NA	HECTc (2456-2776),Pfam:SPRY (614-750)	NA
Q4DDU2	A0A061J1G0	Pfam:UQ_con (7-147),UBCc (6-152)	NA		Q4DS35	NA	Pfam:UCH_1 (148-444),Pfam:UCH_1 (148-444)	NA		Q4DS35	NA	Pfam:UCH_1 (148-444),Pfam:UCH_1 (148-444)	NA						Q4DS35	NA	Pfam:UCH_1 (148-444),Pfam:UCH_1 (148-444)	NA		Q4D547		NA	HECTc (2456-2776),Pfam:SPRY (614-750)	NA		Q4DS35	NA	Pfam:UCH_1 (148-444),Pfam:UCH_1 (148-444)	NA
Q4DHI7	A0A061J1G0	Pfam:UQ_con (7-147),UBCc (6-152)	NA		Q4D6U5	NA	Pfam:UCH (146-462),Pfam:UCH (146-462)	NA		Q4D6U5	NA	Pfam:UCH (146-462),Pfam:UCH (146-462)	NA						Q4D6U5	NA	Pfam:UCH (146-462),Pfam:UCH (146-462)	NA		Q4DS35		NA	Pfam:UCH_1 (148-444),Pfam:UCH_1 (148-444)	NA		Q4D6U5	NA	Pfam:UCH (146-462),Pfam:UCH (146-462)	NA
Q4DJX7	A0A061IUM1	Pfam:Urm1 (6-102),Pfam:ThiS (17-102)	NA		Q4DSS5	NA	Pfam:ubiquitin (32-102),Pfam:Rad60-SLD (29-99)	NA		Q4DSS5	NA	Pfam:ubiquitin (32-102),Pfam:Rad60-SLD (29-99)	NA						Q4DSS5	NA	Pfam:ubiquitin (32-102),Pfam:Rad60-SLD (29-99)	NA		Q4D6U5		NA	Pfam:UCH (146-462),Pfam:UCH (146-462)	NA		Q4DSS5	NA	Pfam:ubiquitin (32-102),Pfam:Rad60-SLD (29-99)	NA
Q4D6P3	A0A061IUM1	Pfam:ThiS (17-102),Pfam:Urm1 (6-102)	NA		Q4DIR8	NA	UBQ (29-100),UBQ (29-100)	NA		Q4DIR8	NA	UBQ (29-100),UBQ (29-100)	NA						Q4DIR8	NA	UBQ (29-100),UBQ (29-100)	NA		Q4DSS5		NA	Pfam:ubiquitin (32-102),Pfam:Rad60-SLD (29-99)	NA		Q4DIR8	NA	UBQ (29-100),UBQ (29-100)	NA
Q4DQ89	NA	transmembrane_domain (3-25),UBCc (34-177)	NA		Q4CRP5	NA	Cullin_Nedd8 (945-1011),Cullin_Nedd8 (945-1011)	NA		Q4CRP5	NA	Cullin_Nedd8 (945-1011),Cullin_Nedd8 (945-1011)	NA						Q4CRP5	NA	Cullin_Nedd8 (945-1011),Cullin_Nedd8 (945-1011)	NA		Q4DIR8		NA	UBQ (29-100),UBQ (29-100)	NA		Q4CRP5	NA	Cullin_Nedd8 (945-1011),Cullin_Nedd8 (945-1011)	NA
Q4DZW9	NA	Pfam:UQ_con (8-141),transmembrane_domain (390-409)	NA		Q4DB05	NA	Pfam:Cullin_Nedd8 (625-688),Cullin_Nedd8 (624-690)	NA		Q4DB05	NA	Pfam:Cullin_Nedd8 (625-688),Cullin_Nedd8 (624-690)	NA						Q4DB05	NA	Pfam:Cullin_Nedd8 (625-688),Cullin_Nedd8 (624-690)	NA		Q4CRP5		NA	Cullin_Nedd8 (945-1011),Cullin_Nedd8 (945-1011)	NA		Q4DB05	NA	Pfam:Cullin_Nedd8 (625-688),Cullin_Nedd8 (624-690)	NA
Q4CYB2	NA	NA	NA		Q4DSB2	K2LVS4	Pfam:zf-C3HC4 (240-285),Pfam:zf-ANAPC11 (220-290)	Pfam:zf-RING_2,RING,Pfam:zf-rbx1,Pfam:zf-ANAPC11,Pfam:zf-C3HC4_2,Pfam:zf-C3HC4		Q4DSB2	Q57YW7	Pfam:zf-C3HC4 (240-285),Pfam:zf-ANAPC11 (220-290)	Pfam:zf-RING_2,RING,Pfam:zf-C3HC4,Pfam:zf-rbx1,Pfam:zf-C3HC4_2						Q4DSB2	F9WAT6	Pfam:zf-C3HC4 (240-285),Pfam:zf-ANAPC11 (220-290)	Pfam:zf-C3HC4,RING,Pfam:zf-rbx1,Pfam:zf-RING_2		Q4DB05		NA	Pfam:Cullin_Nedd8 (625-688),Cullin_Nedd8 (624-690)	NA		Q4DSB2	C9ZVI2	Pfam:zf-C3HC4 (240-285),Pfam:zf-ANAPC11 (220-290)	Pfam:zf-C3HC4_2,Pfam:zf-RING_2,Pfam:zf-rbx1,RING,Pfam:zf-C3HC4
Q4E3Q8	NA	NA	NA		Q4CVD0	K2LVS4	Pfam:zf-RING_2 (238-286),Pfam:zf-ANAPC11 (220-290)	Pfam:zf-RING_2,RING,Pfam:zf-rbx1,Pfam:zf-ANAPC11,Pfam:zf-C3HC4_2,Pfam:zf-C3HC4		Q4CVD0	Q57YW7	Pfam:zf-RING_2 (238-286),Pfam:zf-ANAPC11 (220-290)	Pfam:zf-RING_2,RING,Pfam:zf-C3HC4,Pfam:zf-rbx1,Pfam:zf-C3HC4_2						Q4CVD0	F9WAT6	Pfam:zf-RING_2 (238-286),Pfam:zf-ANAPC11 (220-290)	Pfam:zf-C3HC4,RING,Pfam:zf-rbx1,Pfam:zf-RING_2		Q4DSB2		NA	Pfam:zf-C3HC4 (240-285),Pfam:zf-ANAPC11 (220-290)	NA		Q4CVD0	C9ZVI2	Pfam:zf-RING_2 (238-286),Pfam:zf-ANAPC11 (220-290)	Pfam:zf-C3HC4_2,Pfam:zf-RING_2,Pfam:zf-rbx1,RING,Pfam:zf-C3HC4
Q4D547	A0A061IXF3	HECTc (2456-2776),Pfam:SPRY (614-750)	NA		Q4DPS6	NA	Pfam:Peptidase_C65 (17-264),Pfam:Peptidase_C65 (17-264)	NA		Q4DPS6	NA	Pfam:Peptidase_C65 (17-264),Pfam:Peptidase_C65 (17-264)	NA						Q4DPS6	NA	Pfam:Peptidase_C65 (17-264),Pfam:Peptidase_C65 (17-264)	NA		Q4CVD0		NA	Pfam:zf-RING_2 (238-286),Pfam:zf-ANAPC11 (220-290)	NA		Q4DPS6	NA	Pfam:Peptidase_C65 (17-264),Pfam:Peptidase_C65 (17-264)	NA
Q4DS35	A0A061J419	Pfam:UCH_1 (148-444),Pfam:UCH_1 (148-444)	NA		Q4DPZ0	NA	Pfam:Peptidase_C65 (17-264),Pfam:Peptidase_C65 (17-264)	NA		Q4DPZ0	NA	Pfam:Peptidase_C65 (17-264),Pfam:Peptidase_C65 (17-264)	NA						Q4DPZ0	NA	Pfam:Peptidase_C65 (17-264),Pfam:Peptidase_C65 (17-264)	NA		Q4DPS6		NA	Pfam:Peptidase_C65 (17-264),Pfam:Peptidase_C65 (17-264)	NA		Q4DPZ0	NA	Pfam:Peptidase_C65 (17-264),Pfam:Peptidase_C65 (17-264)	NA
Q4D6U5	A0A061J419	Pfam:UCH (146-462),Pfam:UCH (146-462)	NA		Q4DDI5	NA	NA	NA		Q4DDI5	NA	NA	NA						Q4DDI5	NA	NA	NA		Q4DPZ0		NA	Pfam:Peptidase_C65 (17-264),Pfam:Peptidase_C65 (17-264)	NA		Q4DDI5	NA	NA	NA
Q4DSS5	A0A061J2M9	Pfam:ubiquitin (32-102),Pfam:Rad60-SLD (29-99)	NA		Q4D4D7	NA	NA	NA		Q4D4D7	NA	NA	NA						Q4D4D7	NA	NA	NA		Q4DDI5		NA	NA	NA		Q4D4D7	NA	NA	NA
Q4DIR8	A0A061J2M9	UBQ (29-100),UBQ (29-100)	NA		Q4CNA5	NA	ZnF_RBZ (304-333),Pfam:OTU (401-509)	NA		Q4CNA5	NA	ZnF_RBZ (304-333),Pfam:OTU (401-509)	NA						Q4CNA5	NA	ZnF_RBZ (304-333),Pfam:OTU (401-509)	NA		Q4D4D7		NA	NA	NA		Q4CNA5	NA	ZnF_RBZ (304-333),Pfam:OTU (401-509)	NA
Q4CRP5	A0A061J4Y2	Cullin_Nedd8 (945-1011),Cullin_Nedd8 (945-1011)	NA		Q4DPR2	NA	Pfam:OTU (401-508),ZnF_RBZ (304-333)	NA		Q4DPR2	NA	Pfam:OTU (401-508),ZnF_RBZ (304-333)	NA						Q4DPR2	NA	Pfam:OTU (401-508),ZnF_RBZ (304-333)	NA		Q4CNA5		NA	ZnF_RBZ (304-333),Pfam:OTU (401-509)	NA		Q4DPR2	NA	Pfam:OTU (401-508),ZnF_RBZ (304-333)	NA
Q4DB05	A0A061J4Y2	Pfam:Cullin_Nedd8 (625-688),Cullin_Nedd8 (624-690)	NA		Q4D0Q6	NA	RING (314-353),RING (314-353)	NA		Q4D0Q6	NA	RING (314-353),RING (314-353)	NA						Q4D0Q6	NA	RING (314-353),RING (314-353)	NA		Q4DPR2		NA	Pfam:OTU (401-508),ZnF_RBZ (304-333)	NA		Q4D0Q6	NA	RING (314-353),RING (314-353)	NA
Q4DSB2	NA	Pfam:zf-C3HC4 (240-285),Pfam:zf-ANAPC11 (220-290)	NA		Q4D2A5	NA	Pfam:zf-C3HC4_3 (310-360),Pfam:zf-C3HC4_3 (310-360)	NA		Q4D2A5	NA	Pfam:zf-C3HC4_3 (310-360),Pfam:zf-C3HC4_3 (310-360)	NA						Q4D2A5	NA	Pfam:zf-C3HC4_3 (310-360),Pfam:zf-C3HC4_3 (310-360)	NA		Q4D0Q6		NA	RING (314-353),RING (314-353)	NA		Q4D2A5	NA	Pfam:zf-C3HC4_3 (310-360),Pfam:zf-C3HC4_3 (310-360)	NA
Q4CVD0	NA	Pfam:zf-RING_2 (238-286),Pfam:zf-ANAPC11 (220-290)	NA		Q4D6N9	NA	Pfam:Ribosomal_S19e (22-158),Pfam:Ribosomal_S19e (22-158)	NA		Q4D6N9	NA	Pfam:Ribosomal_S19e (22-158),Pfam:Ribosomal_S19e (22-158)	NA						Q4D6N9	NA	Pfam:Ribosomal_S19e (22-158),Pfam:Ribosomal_S19e (22-158)	NA		Q4D2A5		NA	Pfam:zf-C3HC4_3 (310-360),Pfam:zf-C3HC4_3 (310-360)	NA		Q4D6N9	NA	Pfam:Ribosomal_S19e (22-158),Pfam:Ribosomal_S19e (22-158)	NA
Q4DPS6	A0A061IZY7	Pfam:Peptidase_C65 (17-264),Pfam:Peptidase_C65 (17-264)	NA		Q4DJY1	NA	Pfam:Ribosomal_S19e (22-158),Pfam:Ribosomal_S19e (22-158)	NA		Q4DJY1	NA	Pfam:Ribosomal_S19e (22-158),Pfam:Ribosomal_S19e (22-158)	NA						Q4DJY1	NA	Pfam:Ribosomal_S19e (22-158),Pfam:Ribosomal_S19e (22-158)	NA		Q4D6N9		NA	Pfam:Ribosomal_S19e (22-158),Pfam:Ribosomal_S19e (22-158)	NA		Q4DJY1	NA	Pfam:Ribosomal_S19e (22-158),Pfam:Ribosomal_S19e (22-158)	NA
Q4DPZ0	A0A061IZY7	Pfam:Peptidase_C65 (17-264),Pfam:Peptidase_C65 (17-264)	NA		Q4E187	NA	RING (202-235),RING (202-235)	NA		Q4E187	Q382M1	RING (202-235),RING (202-235)	UBCc,RING,Pfam:UEV,Pfam:zf-C3HC4_3						Q4E187	NA	RING (202-235),RING (202-235)	NA		Q4DJY1		NA	Pfam:Ribosomal_S19e (22-158),Pfam:Ribosomal_S19e (22-158)	NA		Q4E187	D0A9J8	RING (202-235),RING (202-235)	Pfam:UEV,UBCc,RING,Pfam:zf-C3HC4_3
Q4DDI5	A0A061J3Q0	NA	NA		Q4CX33	NA	Cullin_Nedd8 (841-906),Pfam:Cullin_Nedd8 (843-903)	NA		Q4CX33	NA	Cullin_Nedd8 (841-906),Pfam:Cullin_Nedd8 (843-903)	NA						Q4CX33	NA	Cullin_Nedd8 (841-906),Pfam:Cullin_Nedd8 (843-903)	NA		Q4E187		NA	RING (202-235),RING (202-235)	NA		Q4CX33	NA	Cullin_Nedd8 (841-906),Pfam:Cullin_Nedd8 (843-903)	NA
Q4D4D7	A0A061J3Q0	NA	NA		Q4CTM0	NA	Cullin_Nedd8 (840-905),Pfam:Cullin_Nedd8 (842-902)	NA		Q4CTM0	NA	Cullin_Nedd8 (840-905),Pfam:Cullin_Nedd8 (842-902)	NA						Q4CTM0	NA	Cullin_Nedd8 (840-905),Pfam:Cullin_Nedd8 (842-902)	NA		Q4CX33		NA	Cullin_Nedd8 (841-906),Pfam:Cullin_Nedd8 (843-903)	NA		Q4CTM0	NA	Cullin_Nedd8 (840-905),Pfam:Cullin_Nedd8 (842-902)	NA
Q4CNA5	A0A061J7T5	ZnF_RBZ (304-333),Pfam:OTU (401-509)	NA		Q4D821	NA	Pfam:zf-RING_11 (141-168),Pfam:zf-RING_2 (139-182)	NA		Q4D821	NA	Pfam:zf-RING_11 (141-168),Pfam:zf-RING_2 (139-182)	NA						Q4D821	NA	Pfam:zf-RING_11 (141-168),Pfam:zf-RING_2 (139-182)	NA		Q4CTM0		NA	Cullin_Nedd8 (840-905),Pfam:Cullin_Nedd8 (842-902)	NA		Q4D821	NA	Pfam:zf-RING_11 (141-168),Pfam:zf-RING_2 (139-182)	NA
Q4DPR2	A0A061J7T5	Pfam:OTU (401-508),ZnF_RBZ (304-333)	NA		Q4DLU8	NA	Pfam:zf-rbx1 (112-182),Pfam:zf-rbx1 (112-182)	NA		Q4DLU8	NA	Pfam:zf-rbx1 (112-182),Pfam:zf-rbx1 (112-182)	NA						Q4DLU8	NA	Pfam:zf-rbx1 (112-182),Pfam:zf-rbx1 (112-182)	NA		Q4D821		NA	Pfam:zf-RING_11 (141-168),Pfam:zf-RING_2 (139-182)	NA		Q4DLU8	NA	Pfam:zf-rbx1 (112-182),Pfam:zf-rbx1 (112-182)	NA
Q4D0Q6	A0A061IX71	RING (314-353),RING (314-353)	NA		Q4D3X7	NA	ZnF_RBZ (470-495),Pfam:WLM (272-395)	NA		Q4D3X7	NA	ZnF_RBZ (470-495),Pfam:WLM (272-395)	NA						Q4D3X7	NA	ZnF_RBZ (470-495),Pfam:WLM (272-395)	NA		Q4DLU8		NA	Pfam:zf-rbx1 (112-182),Pfam:zf-rbx1 (112-182)	NA		Q4D3X7	NA	ZnF_RBZ (470-495),Pfam:WLM (272-395)	NA
Q4D2A5	A0A061IX71	Pfam:zf-C3HC4_3 (310-360),Pfam:zf-C3HC4_3 (310-360)	NA		Q4DNK3	NA	Pfam:WLM (272-391),Pfam:WLM (272-391)	NA		Q4DNK3	NA	Pfam:WLM (272-391),Pfam:WLM (272-391)	NA						Q4DNK3	NA	Pfam:WLM (272-391),Pfam:WLM (272-391)	NA		Q4D3X7		NA	ZnF_RBZ (470-495),Pfam:WLM (272-395)	NA		Q4DNK3	NA	Pfam:WLM (272-391),Pfam:WLM (272-391)	NA
Q4D6N9	A0A061ITH8	Pfam:Ribosomal_S19e (22-158),Pfam:Ribosomal_S19e (22-158)	NA		Q4D072	NA	RING (189-230),RING (189-230)	NA		Q4D072	NA	RING (189-230),RING (189-230)	NA						Q4D072	NA	RING (189-230),RING (189-230)	NA		Q4DNK3		NA	Pfam:WLM (272-391),Pfam:WLM (272-391)	NA		Q4D072	NA	RING (189-230),RING (189-230)	NA
Q4DJY1	A0A061ITH8	Pfam:Ribosomal_S19e (22-158),Pfam:Ribosomal_S19e (22-158)	NA		Q4E1P7	NA	Pfam:zf-RING_2 (345-389),RING (347-388)	NA		Q4E1P7	NA	Pfam:zf-RING_2 (345-389),RING (347-388)	NA						Q4E1P7	NA	Pfam:zf-RING_2 (345-389),RING (347-388)	NA		Q4D072		NA	RING (189-230),RING (189-230)	NA		Q4E1P7	NA	Pfam:zf-RING_2 (345-389),RING (347-388)	NA
Q4E187	NA	RING (202-235),RING (202-235)	NA		Q4CXW4	NA	UBCc (9-151),Pfam:UQ_con (10-146)	NA		Q4CXW4	NA	UBCc (9-151),Pfam:UQ_con (10-146)	NA						Q4CXW4	NA	UBCc (9-151),Pfam:UQ_con (10-146)	NA		Q4E1P7		NA	Pfam:zf-RING_2 (345-389),RING (347-388)	NA		Q4CXW4	NA	UBCc (9-151),Pfam:UQ_con (10-146)	NA
Q4CX33	A0A061J7N8	Cullin_Nedd8 (841-906),Pfam:Cullin_Nedd8 (843-903)	NA		Q4DEC0	NA	UBCc (9-151),Pfam:UQ_con (10-146)	NA		Q4DEC0	NA	UBCc (9-151),Pfam:UQ_con (10-146)	NA						Q4DEC0	NA	UBCc (9-151),Pfam:UQ_con (10-146)	NA		Q4CXW4		NA	UBCc (9-151),Pfam:UQ_con (10-146)	NA		Q4DEC0	NA	UBCc (9-151),Pfam:UQ_con (10-146)	NA
Q4CTM0	A0A061J7N8	Cullin_Nedd8 (840-905),Pfam:Cullin_Nedd8 (842-902)	NA		Q4CTT9	NA	Pfam:UCH_1 (80-402),Pfam:UCH_1 (80-402)	NA		Q4CTT9	NA	Pfam:UCH_1 (80-402),Pfam:UCH_1 (80-402)	NA						Q4CTT9	NA	Pfam:UCH_1 (80-402),Pfam:UCH_1 (80-402)	NA		Q4DEC0		NA	UBCc (9-151),Pfam:UQ_con (10-146)	NA		Q4CTT9	NA	Pfam:UCH_1 (80-402),Pfam:UCH_1 (80-402)	NA
Q4D821	A0A061J6I3	Pfam:zf-RING_11 (141-168),Pfam:zf-RING_2 (139-182)	NA		Q4DNK8	NA	Pfam:UCH (79-434),Pfam:UCH (79-434)	NA		Q4DNK8	NA	Pfam:UCH (79-434),Pfam:UCH (79-434)	NA						Q4DNK8	NA	Pfam:UCH (79-434),Pfam:UCH (79-434)	NA		Q4CTT9		NA	Pfam:UCH_1 (80-402),Pfam:UCH_1 (80-402)	NA		Q4DNK8	NA	Pfam:UCH (79-434),Pfam:UCH (79-434)	NA
Q4DLU8	A0A061J6I3	Pfam:zf-rbx1 (112-182),Pfam:zf-rbx1 (112-182)	NA		Q4DQ89	NA	transmembrane_domain (3-25),UBCc (34-177)	NA		Q4DQ89	NA	transmembrane_domain (3-25),UBCc (34-177)	NA						Q4DQ89	NA	transmembrane_domain (3-25),UBCc (34-177)	NA		Q4DNK8		NA	Pfam:UCH (79-434),Pfam:UCH (79-434)	NA		Q4DQ89	NA	transmembrane_domain (3-25),UBCc (34-177)	NA
Q4D3X7	A0A061J5S0	ZnF_RBZ (470-495),Pfam:WLM (272-395)	NA		Q4DZW9	NA	Pfam:UQ_con (8-141),transmembrane_domain (390-409)	NA		Q4DZW9	NA	Pfam:UQ_con (8-141),transmembrane_domain (390-409)	NA						Q4DZW9	NA	Pfam:UQ_con (8-141),transmembrane_domain (390-409)	NA		Q4DQ89		NA	transmembrane_domain (3-25),UBCc (34-177)	NA		Q4DZW9	NA	Pfam:UQ_con (8-141),transmembrane_domain (390-409)	NA
Q4DNK3	A0A061J5S0	Pfam:WLM (272-391),Pfam:WLM (272-391)	NA		Q4DKZ7	NA	RING (66-159),Pfam:zf-C3HC4 (66-104)	NA		Q4DKZ7	NA	RING (66-159),Pfam:zf-C3HC4 (66-104)	NA						Q4DKZ7	NA	RING (66-159),Pfam:zf-C3HC4 (66-104)	NA		Q4DZW9		NA	Pfam:UQ_con (8-141),transmembrane_domain (390-409)	NA		Q4DKZ7	NA	RING (66-159),Pfam:zf-C3HC4 (66-104)	NA
Q4D072	A0A061J3U3	RING (189-230),RING (189-230)	NA		Q4DZ28	NA	Pfam:zf-C3HC4 (66-104),RING (66-159)	NA		Q4DZ28	NA	Pfam:zf-C3HC4 (66-104),RING (66-159)	NA						Q4DZ28	NA	Pfam:zf-C3HC4 (66-104),RING (66-159)	NA		Q4DKZ7		NA	RING (66-159),Pfam:zf-C3HC4 (66-104)	NA		Q4DZ28	NA	Pfam:zf-C3HC4 (66-104),RING (66-159)	NA
Q4E1P7	A0A061J3U3	Pfam:zf-RING_2 (345-389),RING (347-388)	NA		Q4E0X7	NA	Pfam:zf-RING_2 (287-330),RING (289-329)	NA		Q4E0X7	NA	Pfam:zf-RING_2 (287-330),RING (289-329)	NA						Q4E0X7	NA	Pfam:zf-RING_2 (287-330),RING (289-329)	NA		Q4DZ28		NA	Pfam:zf-C3HC4 (66-104),RING (66-159)	NA		Q4E0X7	NA	Pfam:zf-RING_2 (287-330),RING (289-329)	NA
Q4CXW4	A0A061IVF3	UBCc (9-151),Pfam:UQ_con (10-146)	NA		Q4CT25	NA	transmembrane_domain (80-102),transmembrane_domain (80-102)	NA		Q4CT25	NA	transmembrane_domain (80-102),transmembrane_domain (80-102)	NA						Q4CT25	NA	transmembrane_domain (80-102),transmembrane_domain (80-102)	NA		Q4E0X7		NA	Pfam:zf-RING_2 (287-330),RING (289-329)	NA		Q4CT25	NA	transmembrane_domain (80-102),transmembrane_domain (80-102)	NA
Q4DEC0	A0A061IVF3	UBCc (9-151),Pfam:UQ_con (10-146)	NA		Q4D5C1	K2NFK6	HECTc (4089-4425),Pfam:HECT (4121-4421)	NA		Q4D5C1	Q57UU4	HECTc (4089-4425),Pfam:HECT (4121-4421)	Pfam:HECT,Pfam:SPRY,HECTc						Q4D5C1	F9W366	HECTc (4089-4425),Pfam:HECT (4121-4421)	NA		Q4CT25		NA	transmembrane_domain (80-102),transmembrane_domain (80-102)	NA		Q4D5C1	C9ZLM1	HECTc (4089-4425),Pfam:HECT (4121-4421)	Pfam:HECT,HECTc,Pfam:SPRY
Q4CTT9	A0A061IV69	Pfam:UCH_1 (80-402),Pfam:UCH_1 (80-402)	NA		Q4D5C1	K2N6Y4	HECTc (4089-4425),Pfam:HECT (4121-4421)	HECTc,Pfam:HECT		Q4DWV9	Q57UU4	HECTc (1416-1752),HECTc (1416-1752)	Pfam:HECT,Pfam:SPRY,HECTc						Q4D5C1	F9W582	HECTc (4089-4425),Pfam:HECT (4121-4421)	Pfam:HECT,HECTc,Pfam:SPRY		Q4D5C1		NA	HECTc (4089-4425),Pfam:HECT (4121-4421)	NA		Q4DWV9	C9ZLM1	HECTc (1416-1752),HECTc (1416-1752)	Pfam:HECT,HECTc,Pfam:SPRY
Q4DNK8	A0A061IV69	Pfam:UCH (79-434),Pfam:UCH (79-434)	NA		Q4DWV9	K2NFK6	HECTc (1416-1752),HECTc (1416-1752)	NA		Q4E259	NA	Pfam:UCH_1 (1010-1174),Pfam:UCH (533-1187)	NA						Q4DWV9	F9W366	HECTc (1416-1752),HECTc (1416-1752)	NA		Q4DWV9		NA	HECTc (1416-1752),HECTc (1416-1752)	NA		Q4E259	NA	Pfam:UCH_1 (1010-1174),Pfam:UCH (533-1187)	NA
Q4DQ89	A0A061J3E1	transmembrane_domain (3-25),UBCc (34-177)	NA		Q4DWV9	K2N6Y4	HECTc (1416-1752),HECTc (1416-1752)	HECTc,Pfam:HECT		Q4DCS7	NA	Pfam:UCH (533-1187),Pfam:UCH_1 (1010-1174)	NA						Q4DWV9	F9W582	HECTc (1416-1752),HECTc (1416-1752)	Pfam:HECT,HECTc,Pfam:SPRY		Q4E259		NA	Pfam:UCH_1 (1010-1174),Pfam:UCH (533-1187)	NA		Q4DCS7	NA	Pfam:UCH (533-1187),Pfam:UCH_1 (1010-1174)	NA
Q4DZW9	A0A061J3E1	Pfam:UQ_con (8-141),transmembrane_domain (390-409)	NA		Q4E259	NA	Pfam:UCH_1 (1010-1174),Pfam:UCH (533-1187)	NA		Q4DWV9	NA	HECTc (1416-1752),HECTc (1416-1752)	NA						Q4E259	NA	Pfam:UCH_1 (1010-1174),Pfam:UCH (533-1187)	NA		Q4DCS7		NA	Pfam:UCH (533-1187),Pfam:UCH_1 (1010-1174)	NA		Q4DWV9	NA	HECTc (1416-1752),HECTc (1416-1752)	NA
Q4DKZ7	A0A061JAK7	RING (66-159),Pfam:zf-C3HC4 (66-104)	NA		Q4DCS7	NA	Pfam:UCH (533-1187),Pfam:UCH_1 (1010-1174)	NA		Q4D5C1	NA	HECTc (4089-4425),Pfam:HECT (4121-4421)	NA						Q4DCS7	NA	Pfam:UCH (533-1187),Pfam:UCH_1 (1010-1174)	NA		Q4DWV9		NA	HECTc (1416-1752),HECTc (1416-1752)	NA		Q4D5C1	NA	HECTc (4089-4425),Pfam:HECT (4121-4421)	NA
Q4DZ28	A0A061JAK7	Pfam:zf-C3HC4 (66-104),RING (66-159)	NA		Q4DWV9	NA	HECTc (1416-1752),HECTc (1416-1752)	NA		Q4DEC0	Q586X5	UBCc (9-151),Pfam:UQ_con (10-146)	UBCc,Pfam:UQ_con						Q4DWV9	NA	HECTc (1416-1752),HECTc (1416-1752)	NA		Q4D5C1		NA	HECTc (4089-4425),Pfam:HECT (4121-4421)	NA		Q4DEC0	C9ZJA6	UBCc (9-151),Pfam:UQ_con (10-146)	UBCc,Pfam:UQ_con
Q4E0X7	A0A061IU78	Pfam:zf-RING_2 (287-330),RING (289-329)	NA		Q4D5C1	NA	HECTc (4089-4425),Pfam:HECT (4121-4421)	NA		Q4CXW4	Q586X5	UBCc (9-151),Pfam:UQ_con (10-146)	UBCc,Pfam:UQ_con						Q4D5C1	NA	HECTc (4089-4425),Pfam:HECT (4121-4421)	NA		Q4DEC0		NA	UBCc (9-151),Pfam:UQ_con (10-146)	NA		Q4CXW4	C9ZJA6	UBCc (9-151),Pfam:UQ_con (10-146)	UBCc,Pfam:UQ_con
Q4CT25	A0A061IU78	transmembrane_domain (80-102),transmembrane_domain (80-102)	NA		Q4DEC0	K2MLY2	UBCc (9-151),Pfam:UQ_con (10-146)	UBCc,Pfam:UQ_con		Q4E0G2	NA	Pfam:ThiF (32-355),Pfam:ThiF (32-355)	NA						Q4DEC0	F9W810	UBCc (9-151),Pfam:UQ_con (10-146)	NA		Q4CXW4		NA	UBCc (9-151),Pfam:UQ_con (10-146)	NA		Q4E0G2	NA	Pfam:ThiF (32-355),Pfam:ThiF (32-355)	NA
Q4D5C1	NA	HECTc (4089-4425),Pfam:HECT (4121-4421)	NA		Q4CXW4	K2MLY2	UBCc (9-151),Pfam:UQ_con (10-146)	UBCc,Pfam:UQ_con		Q4E168	NA	Pfam:ThiF (33-355),Pfam:ThiF (33-355)	NA						Q4CXW4	F9W810	UBCc (9-151),Pfam:UQ_con (10-146)	NA		Q4E0G2		NA	Pfam:ThiF (32-355),Pfam:ThiF (32-355)	NA		Q4E168	NA	Pfam:ThiF (33-355),Pfam:ThiF (33-355)	NA
Q4DWV9	NA	HECTc (1416-1752),HECTc (1416-1752)	NA		Q4E0G2	NA	Pfam:ThiF (32-355),Pfam:ThiF (32-355)	NA		Q4DFC9	NA	Pfam:Peptidase_C54 (39-289)	NA						Q4E0G2	NA	Pfam:ThiF (32-355),Pfam:ThiF (32-355)	NA		Q4E168		NA	Pfam:ThiF (33-355),Pfam:ThiF (33-355)	NA		Q4DFC9	NA	Pfam:Peptidase_C54 (39-289)	NA
Q4E259	A0A061J7B2	Pfam:UCH_1 (1010-1174),Pfam:UCH (533-1187)	NA		Q4E168	NA	Pfam:ThiF (33-355),Pfam:ThiF (33-355)	NA		Q4CS19	NA	coiled_coil_region (240-273),coiled_coil_region (240-273)	NA						Q4E168	NA	Pfam:ThiF (33-355),Pfam:ThiF (33-355)	NA		Q4DFC9		NA	Pfam:Peptidase_C54 (39-289)	NA		Q4CS19	NA	coiled_coil_region (240-273),coiled_coil_region (240-273)	NA
Q4DCS7	A0A061J7B2	Pfam:UCH (533-1187),Pfam:UCH_1 (1010-1174)	NA		Q4DFC9	NA	Pfam:Peptidase_C54 (39-289)	NA		Q4CWL2	NA	coiled_coil_region (240-273),coiled_coil_region (240-273)	NA						Q4DFC9	NA	Pfam:Peptidase_C54 (39-289)	NA		Q4CS19		NA	coiled_coil_region (240-273),coiled_coil_region (240-273)	NA		Q4CWL2	NA	coiled_coil_region (240-273),coiled_coil_region (240-273)	NA
Q4DWV9	A0A061IS54	HECTc (1416-1752),HECTc (1416-1752)	NA		Q4CS19	NA	coiled_coil_region (240-273),coiled_coil_region (240-273)	NA		Q4DF39	NA	Pfam:ThiF (9-102),Pfam:ThiF (9-102)	NA						Q4CS19	NA	coiled_coil_region (240-273),coiled_coil_region (240-273)	NA		Q4CWL2		NA	coiled_coil_region (240-273),coiled_coil_region (240-273)	NA		Q4DF39	NA	Pfam:ThiF (9-102),Pfam:ThiF (9-102)	NA
Q4D5C1	A0A061IS54	HECTc (4089-4425),Pfam:HECT (4121-4421)	NA		Q4CWL2	NA	coiled_coil_region (240-273),coiled_coil_region (240-273)	NA		Q4CRW8	NA	Pfam:ThiF (9-133),Pfam:ThiF (9-133)	NA						Q4CWL2	NA	coiled_coil_region (240-273),coiled_coil_region (240-273)	NA		Q4DF39		NA	Pfam:ThiF (9-102),Pfam:ThiF (9-102)	NA		Q4CRW8	NA	Pfam:ThiF (9-133),Pfam:ThiF (9-133)	NA
Q4DEC0	NA	UBCc (9-151),Pfam:UQ_con (10-146)	NA		Q4DF39	NA	Pfam:ThiF (9-102),Pfam:ThiF (9-102)	NA		Q4D328	NA	RING (87-141),transmembrane_domain (5-22)	NA						Q4DF39	NA	Pfam:ThiF (9-102),Pfam:ThiF (9-102)	NA		Q4CRW8		NA	Pfam:ThiF (9-133),Pfam:ThiF (9-133)	NA		Q4D328	NA	RING (87-141),transmembrane_domain (5-22)	NA
Q4CXW4	NA	UBCc (9-151),Pfam:UQ_con (10-146)	NA		Q4CRW8	NA	Pfam:ThiF (9-133),Pfam:ThiF (9-133)	NA		Q4CPT2	NA	transmembrane_domain (28-46),Pfam:zf-rbx1 (66-142)	NA						Q4CRW8	NA	Pfam:ThiF (9-133),Pfam:ThiF (9-133)	NA		Q4D328		NA	RING (87-141),transmembrane_domain (5-22)	NA		Q4CPT2	NA	transmembrane_domain (28-46),Pfam:zf-rbx1 (66-142)	NA
Q4E0G2	A0A061JB20	Pfam:ThiF (32-355),Pfam:ThiF (32-355)	NA		Q4D328	NA	RING (87-141),transmembrane_domain (5-22)	NA		Q4DSZ1	NA	Pfam:HECT (277-373),Pfam:HECT (277-373)	NA						Q4D328	NA	RING (87-141),transmembrane_domain (5-22)	NA		Q4CPT2		NA	transmembrane_domain (28-46),Pfam:zf-rbx1 (66-142)	NA		Q4DSZ1	NA	Pfam:HECT (277-373),Pfam:HECT (277-373)	NA
Q4E168	A0A061JB20	Pfam:ThiF (33-355),Pfam:ThiF (33-355)	NA		Q4CPT2	NA	transmembrane_domain (28-46),Pfam:zf-rbx1 (66-142)	NA		Q4CQA0	NA	Pfam:HECT (276-373),Pfam:HECT (276-373)	NA						Q4CPT2	NA	transmembrane_domain (28-46),Pfam:zf-rbx1 (66-142)	NA		Q4DSZ1		NA	Pfam:HECT (277-373),Pfam:HECT (277-373)	NA		Q4CQA0	NA	Pfam:HECT (276-373),Pfam:HECT (276-373)	NA
Q4DFC9	A0A061J4B6	Pfam:Peptidase_C54 (39-289)	NA		Q4DSZ1	NA	Pfam:HECT (277-373),Pfam:HECT (277-373)	NA		Q4CV05	NA	UBCc (7-162),Pfam:UQ_con (8-161)	NA						Q4DSZ1	NA	Pfam:HECT (277-373),Pfam:HECT (277-373)	NA		Q4CQA0		NA	Pfam:HECT (276-373),Pfam:HECT (276-373)	NA		Q4CV05	NA	UBCc (7-162),Pfam:UQ_con (8-161)	NA
Q4CS19	A0A061J8H8	coiled_coil_region (240-273),coiled_coil_region (240-273)	NA		Q4CQA0	NA	Pfam:HECT (276-373),Pfam:HECT (276-373)	NA		Q4DIQ3	NA	UBCc (7-163),Pfam:UQ_con (9-161)	NA						Q4CQA0	NA	Pfam:HECT (276-373),Pfam:HECT (276-373)	NA		Q4CV05		NA	UBCc (7-162),Pfam:UQ_con (8-161)	NA		Q4DIQ3	NA	UBCc (7-163),Pfam:UQ_con (9-161)	NA
Q4CWL2	A0A061J8H8	coiled_coil_region (240-273),coiled_coil_region (240-273)	NA		Q4CV05	NA	UBCc (7-162),Pfam:UQ_con (8-161)	NA		Q4DYM1	NA	Pfam:ThiF (422-913),Pfam:E1_UFD (942-1031),Pfam:ThiF (422-913)	NA						Q4CV05	NA	UBCc (7-162),Pfam:UQ_con (8-161)	NA		Q4DIQ3		NA	UBCc (7-163),Pfam:UQ_con (9-161)	NA		Q4DYM1	NA	Pfam:ThiF (422-913),Pfam:E1_UFD (942-1031),Pfam:ThiF (422-913)	NA
Q4DF39	A0A061J8X3	Pfam:ThiF (9-102),Pfam:ThiF (9-102)	NA		Q4DIQ3	NA	UBCc (7-163),Pfam:UQ_con (9-161)	NA		Q4D0K9	NA	Pfam:UBA_e1_thiolCys (604-846),Pfam:UBA_e1_thiolCys (604-846),Pfam:E1_UFD (942-1031)	NA						Q4DIQ3	NA	UBCc (7-163),Pfam:UQ_con (9-161)	NA		Q4DYM1		NA	Pfam:ThiF (422-913),Pfam:E1_UFD (942-1031),Pfam:ThiF (422-913)	NA		Q4D0K9	NA	Pfam:UBA_e1_thiolCys (604-846),Pfam:UBA_e1_thiolCys (604-846),Pfam:E1_UFD (942-1031)	NA
Q4CRW8	A0A061J8X3	Pfam:ThiF (9-133),Pfam:ThiF (9-133)	NA		Q4DYM1	NA	Pfam:ThiF (422-913),Pfam:E1_UFD (942-1031),Pfam:ThiF (422-913)	NA		Q4D897	Q586P7	RING (315-357),Pfam:zf-MIZ (311-360)	RING,Pfam:zf-MIZ						Q4DYM1	NA	Pfam:ThiF (422-913),Pfam:E1_UFD (942-1031),Pfam:ThiF (422-913)	NA		Q4D0K9		NA	Pfam:UBA_e1_thiolCys (604-846),Pfam:UBA_e1_thiolCys (604-846),Pfam:E1_UFD (942-1031)	NA		Q4D897	C9ZJE6	RING (315-357),Pfam:zf-MIZ (311-360)	Pfam:zf-MIZ
Q4D328	A0A061JE43	RING (87-141),transmembrane_domain (5-22)	NA		Q4D0K9	NA	Pfam:UBA_e1_thiolCys (604-846),Pfam:UBA_e1_thiolCys (604-846),Pfam:E1_UFD (942-1031)	NA		Q4DNX6	Q586P7	Pfam:zf-MIZ (267-316),RING (271-313)	RING,Pfam:zf-MIZ						Q4D0K9	NA	Pfam:UBA_e1_thiolCys (604-846),Pfam:UBA_e1_thiolCys (604-846),Pfam:E1_UFD (942-1031)	NA		Q4D897		NA	RING (315-357),Pfam:zf-MIZ (311-360)	NA		Q4DNX6	C9ZJE6	Pfam:zf-MIZ (267-316),RING (271-313)	Pfam:zf-MIZ
Q4CPT2	A0A061JE43	transmembrane_domain (28-46),Pfam:zf-rbx1 (66-142)	NA		Q4D897	K2MHP6	RING (315-357),Pfam:zf-MIZ (311-360)	Pfam:zf-MIZ,RING		Q4DM33	NA	Pfam:PUB (210-298),Pfam:Peptidase_C97 (4-147)	NA						Q4D897	F9WBA3	RING (315-357),Pfam:zf-MIZ (311-360)	Pfam:zf-MIZ		Q4DNX6		NA	Pfam:zf-MIZ (267-316),RING (271-313)	NA		Q4DM33	NA	Pfam:PUB (210-298),Pfam:Peptidase_C97 (4-147)	NA
Q4DSZ1	A0A061JEE2	Pfam:HECT (277-373),Pfam:HECT (277-373)	NA		Q4DNX6	K2MHP6	Pfam:zf-MIZ (267-316),RING (271-313)	Pfam:zf-MIZ,RING		Q4DJ21	NA	Pfam:Glyco_hydro_85 (415-725),DUF862 (4-148)	NA						Q4DNX6	F9WBA3	Pfam:zf-MIZ (267-316),RING (271-313)	Pfam:zf-MIZ		Q4DM33		NA	Pfam:PUB (210-298),Pfam:Peptidase_C97 (4-147)	NA		Q4DJ21	NA	Pfam:Glyco_hydro_85 (415-725),DUF862 (4-148)	NA
Q4CQA0	A0A061JEE2	Pfam:HECT (276-373),Pfam:HECT (276-373)	NA		Q4DM33	NA	Pfam:PUB (210-298),Pfam:Peptidase_C97 (4-147)	NA		Q4D0P2	NA	Pfam:OTU (342-450),Pfam:OTU (342-450)	NA						Q4DM33	NA	Pfam:PUB (210-298),Pfam:Peptidase_C97 (4-147)	NA		Q4DJ21		NA	Pfam:Glyco_hydro_85 (415-725),DUF862 (4-148)	NA		Q4D0P2	NA	Pfam:OTU (342-450),Pfam:OTU (342-450)	NA
Q4CV05	A0A061J0D2	UBCc (7-162),Pfam:UQ_con (8-161)	NA		Q4DJ21	NA	Pfam:Glyco_hydro_85 (415-725),DUF862 (4-148)	NA		Q4D5L1	NA	Pfam:OTU (342-449),Pfam:OTU (342-449)	NA						Q4DJ21	NA	Pfam:Glyco_hydro_85 (415-725),DUF862 (4-148)	NA		Q4D0P2		NA	Pfam:OTU (342-450),Pfam:OTU (342-450)	NA		Q4D5L1	NA	Pfam:OTU (342-449),Pfam:OTU (342-449)	NA
Q4DIQ3	A0A061J0D2	UBCc (7-163),Pfam:UQ_con (9-161)	NA		Q4D0P2	NA	Pfam:OTU (342-450),Pfam:OTU (342-450)	NA		Q4DXI0	NA	Pfam:zf-B_box (145-185),Pfam:zf-B_box (145-185)	NA						Q4D0P2	NA	Pfam:OTU (342-450),Pfam:OTU (342-450)	NA		Q4D5L1		NA	Pfam:OTU (342-449),Pfam:OTU (342-449)	NA		Q4DXI0	NA	Pfam:zf-B_box (145-185),Pfam:zf-B_box (145-185)	NA
Q4DYM1	A0A061JD35	Pfam:ThiF (422-913),Pfam:E1_UFD (942-1031),Pfam:ThiF (422-913)	NA		Q4D5L1	NA	Pfam:OTU (342-449),Pfam:OTU (342-449)	NA		Q4DT67	NA	Pfam:zf-B_box (145-185),RING (95-166)	NA						Q4D5L1	NA	Pfam:OTU (342-449),Pfam:OTU (342-449)	NA		Q4DXI0		NA	Pfam:zf-B_box (145-185),Pfam:zf-B_box (145-185)	NA		Q4DT67	NA	Pfam:zf-B_box (145-185),RING (95-166)	NA
Q4D0K9	A0A061JD35	Pfam:UBA_e1_thiolCys (604-846),Pfam:UBA_e1_thiolCys (604-846),Pfam:E1_UFD (942-1031)	NA		Q4DXI0	NA	Pfam:zf-B_box (145-185),Pfam:zf-B_box (145-185)	NA		Q4CTN0	NA	UBCc (5-148),UBCc (5-148)	NA						Q4DXI0	NA	Pfam:zf-B_box (145-185),Pfam:zf-B_box (145-185)	NA		Q4DT67		NA	Pfam:zf-B_box (145-185),RING (95-166)	NA		Q4CTN0	NA	UBCc (5-148),UBCc (5-148)	NA
Q4D897	NA	RING (315-357),Pfam:zf-MIZ (311-360)	NA		Q4DT67	NA	Pfam:zf-B_box (145-185),RING (95-166)	NA		Q4CLZ1	NA	UBCc (38-181),Pfam:UQ_con (39-176)	NA						Q4DT67	NA	Pfam:zf-B_box (145-185),RING (95-166)	NA		Q4CTN0		NA	UBCc (5-148),UBCc (5-148)	NA		Q4CLZ1	NA	UBCc (38-181),Pfam:UQ_con (39-176)	NA
Q4DNX6	NA	Pfam:zf-MIZ (267-316),RING (271-313)	NA		Q4CTN0	NA	UBCc (5-148),UBCc (5-148)	NA		Q4CQH2	NA	Pfam:zf-ANAPC11 (122-166),Pfam:zf-ANAPC11 (122-166)	NA						Q4CTN0	NA	UBCc (5-148),UBCc (5-148)	NA		Q4CLZ1		NA	UBCc (38-181),Pfam:UQ_con (39-176)	NA		Q4CQH2	NA	Pfam:zf-ANAPC11 (122-166),Pfam:zf-ANAPC11 (122-166)	NA
Q4DM33	A0A061JC79	Pfam:PUB (210-298),Pfam:Peptidase_C97 (4-147)	NA		Q4CLZ1	NA	UBCc (38-181),Pfam:UQ_con (39-176)	NA		Q4D6X2	NA	Pfam:zf-ANAPC11 (120-166),Pfam:zf-rbx1 (94-159)	NA						Q4CLZ1	NA	UBCc (38-181),Pfam:UQ_con (39-176)	NA		Q4CQH2		NA	Pfam:zf-ANAPC11 (122-166),Pfam:zf-ANAPC11 (122-166)	NA		Q4D6X2	NA	Pfam:zf-ANAPC11 (120-166),Pfam:zf-rbx1 (94-159)	NA
Q4DJ21	A0A061JC79	Pfam:Glyco_hydro_85 (415-725),DUF862 (4-148)	NA		Q4CQH2	NA	Pfam:zf-ANAPC11 (122-166),Pfam:zf-ANAPC11 (122-166)	NA		Q4E0V5	NA	Pfam:UCH_1 (356-737),coiled_coil_region (486-519)	NA						Q4CQH2	NA	Pfam:zf-ANAPC11 (122-166),Pfam:zf-ANAPC11 (122-166)	NA		Q4D6X2		NA	Pfam:zf-ANAPC11 (120-166),Pfam:zf-rbx1 (94-159)	NA		Q4E0V5	NA	Pfam:UCH_1 (356-737),coiled_coil_region (486-519)	NA
Q4D0P2	A0A061IX65	Pfam:OTU (342-450),Pfam:OTU (342-450)	NA		Q4D6X2	NA	Pfam:zf-ANAPC11 (120-166),Pfam:zf-rbx1 (94-159)	NA		Q4D1W6	NA	Pfam:UCH_1 (357-737),Pfam:UCH (301-754)	NA						Q4D6X2	NA	Pfam:zf-ANAPC11 (120-166),Pfam:zf-rbx1 (94-159)	NA		Q4E0V5		NA	Pfam:UCH_1 (356-737),coiled_coil_region (486-519)	NA		Q4D1W6	NA	Pfam:UCH_1 (357-737),Pfam:UCH (301-754)	NA
Q4D5L1	A0A061IX65	Pfam:OTU (342-449),Pfam:OTU (342-449)	NA		Q4E0V5	NA	Pfam:UCH_1 (356-737),coiled_coil_region (486-519)	NA		Q4DFS1	NA	Pfam:UCH_1 (156-435),Pfam:UCH_1 (156-435)	NA						Q4E0V5	NA	Pfam:UCH_1 (356-737),coiled_coil_region (486-519)	NA		Q4D1W6		NA	Pfam:UCH_1 (357-737),Pfam:UCH (301-754)	NA		Q4DFS1	NA	Pfam:UCH_1 (156-435),Pfam:UCH_1 (156-435)	NA
Q4DXI0	A0A061JC78	Pfam:zf-B_box (145-185),Pfam:zf-B_box (145-185)	NA		Q4D1W6	NA	Pfam:UCH_1 (357-737),Pfam:UCH (301-754)	NA		Q4DMB6	NA	Pfam:UCH (109-453),Pfam:UCH (109-453)	NA						Q4D1W6	NA	Pfam:UCH_1 (357-737),Pfam:UCH (301-754)	NA		Q4DFS1		NA	Pfam:UCH_1 (156-435),Pfam:UCH_1 (156-435)	NA		Q4DMB6	NA	Pfam:UCH (109-453),Pfam:UCH (109-453)	NA
Q4DT67	A0A061JC78	Pfam:zf-B_box (145-185),RING (95-166)	NA		Q4DFS1	NA	Pfam:UCH_1 (156-435),Pfam:UCH_1 (156-435)	NA		Q4D6N2	NA	Pfam:UCH_1 (229-537),Pfam:UCH (228-553)	NA						Q4DFS1	NA	Pfam:UCH_1 (156-435),Pfam:UCH_1 (156-435)	NA		Q4DMB6		NA	Pfam:UCH (109-453),Pfam:UCH (109-453)	NA		Q4D6N2	NA	Pfam:UCH_1 (229-537),Pfam:UCH (228-553)	NA
Q4CTN0	A0A061IX37	UBCc (5-148),UBCc (5-148)	NA		Q4DMB6	NA	Pfam:UCH (109-453),Pfam:UCH (109-453)	NA		Q4E391	NA	Pfam:UCH (228-553),Pfam:UCH (228-553)	NA						Q4DMB6	NA	Pfam:UCH (109-453),Pfam:UCH (109-453)	NA		Q4D6N2		NA	Pfam:UCH_1 (229-537),Pfam:UCH (228-553)	NA		Q4E391	NA	Pfam:UCH (228-553),Pfam:UCH (228-553)	NA
Q4CLZ1	A0A061IX37	UBCc (38-181),Pfam:UQ_con (39-176)	NA		Q4D6N2	NA	Pfam:UCH_1 (229-537),Pfam:UCH (228-553)	NA		Q4E407	NA	Pfam:UCH (39-610),Pfam:UCH_1 (258-595)	NA						Q4D6N2	NA	Pfam:UCH_1 (229-537),Pfam:UCH (228-553)	NA		Q4E391		NA	Pfam:UCH (228-553),Pfam:UCH (228-553)	NA		Q4E407	NA	Pfam:UCH (39-610),Pfam:UCH_1 (258-595)	NA
Q4CQH2	A0A061J0Q7	Pfam:zf-ANAPC11 (122-166),Pfam:zf-ANAPC11 (122-166)	NA		Q4E391	NA	Pfam:UCH (228-553),Pfam:UCH (228-553)	NA		Q4DRN4	NA	Pfam:UCH_1 (258-595),Pfam:UCH (39-610)	NA						Q4E391	NA	Pfam:UCH (228-553),Pfam:UCH (228-553)	NA		Q4E407		NA	Pfam:UCH (39-610),Pfam:UCH_1 (258-595)	NA		Q4DRN4	NA	Pfam:UCH_1 (258-595),Pfam:UCH (39-610)	NA
Q4D6X2	A0A061J0Q7	Pfam:zf-ANAPC11 (120-166),Pfam:zf-rbx1 (94-159)	NA		Q4E407	NA	Pfam:UCH (39-610),Pfam:UCH_1 (258-595)	NA		Q4CZE8	NA	Pfam:zf-C3HC4_2 (16-53),Pfam:zf-C3HC4 (16-53)	NA						Q4E407	NA	Pfam:UCH (39-610),Pfam:UCH_1 (258-595)	NA		Q4DRN4		NA	Pfam:UCH_1 (258-595),Pfam:UCH (39-610)	NA		Q4CZE8	NA	Pfam:zf-C3HC4_2 (16-53),Pfam:zf-C3HC4 (16-53)	NA
Q4E0V5	A0A061J259	Pfam:UCH_1 (356-737),coiled_coil_region (486-519)	NA		Q4DRN4	NA	Pfam:UCH_1 (258-595),Pfam:UCH (39-610)	NA		Q4CY74	NA	Pfam:zf-C3HC4 (16-53),RING (16-53)	NA						Q4DRN4	NA	Pfam:UCH_1 (258-595),Pfam:UCH (39-610)	NA		Q4CZE8		NA	Pfam:zf-C3HC4_2 (16-53),Pfam:zf-C3HC4 (16-53)	NA		Q4CY74	NA	Pfam:zf-C3HC4 (16-53),RING (16-53)	NA
Q4D1W6	A0A061J259	Pfam:UCH_1 (357-737),Pfam:UCH (301-754)	NA		Q4CZE8	NA	Pfam:zf-C3HC4_2 (16-53),Pfam:zf-C3HC4 (16-53)	NA		Q4D7G6	NA	Pfam:XPC-binding (235-290),Pfam:XPC-binding (235-290)	NA						Q4CZE8	NA	Pfam:zf-C3HC4_2 (16-53),Pfam:zf-C3HC4 (16-53)	NA		Q4CY74		NA	Pfam:zf-C3HC4 (16-53),RING (16-53)	NA		Q4D7G6	NA	Pfam:XPC-binding (235-290),Pfam:XPC-binding (235-290)	NA
Q4DFS1	A0A061J6Z4	Pfam:UCH_1 (156-435),Pfam:UCH_1 (156-435)	NA		Q4CY74	NA	Pfam:zf-C3HC4 (16-53),RING (16-53)	NA		Q4CYX4	NA	UBQ (1-70),UBA (151-189)	NA						Q4CY74	NA	Pfam:zf-C3HC4 (16-53),RING (16-53)	NA		Q4D7G6		NA	Pfam:XPC-binding (235-290),Pfam:XPC-binding (235-290)	NA		Q4CYX4	NA	UBQ (1-70),UBA (151-189)	NA
Q4DMB6	A0A061J6Z4	Pfam:UCH (109-453),Pfam:UCH (109-453)	NA		Q4D7G6	NA	Pfam:XPC-binding (235-290),Pfam:XPC-binding (235-290)	NA		Q4E3Z8	NA	Pfam:zf-rbx1 (198-289),Pfam:zf-ANAPC11 (251-295)	NA						Q4D7G6	NA	Pfam:XPC-binding (235-290),Pfam:XPC-binding (235-290)	NA		Q4CYX4		NA	UBQ (1-70),UBA (151-189)	NA		Q4E3Z8	NA	Pfam:zf-rbx1 (198-289),Pfam:zf-ANAPC11 (251-295)	NA
Q4D6N2	A0A061J2C5	Pfam:UCH_1 (229-537),Pfam:UCH (228-553)	NA		Q4CYX4	NA	UBQ (1-70),UBA (151-189)	NA		Q4DFR6	NA	DUF862 (44-188),Pfam:Peptidase_C97 (44-182)	NA						Q4CYX4	NA	UBQ (1-70),UBA (151-189)	NA		Q4E3Z8		NA	Pfam:zf-rbx1 (198-289),Pfam:zf-ANAPC11 (251-295)	NA		Q4DFR6	NA	DUF862 (44-188),Pfam:Peptidase_C97 (44-182)	NA
Q4E391	A0A061J2C5	Pfam:UCH (228-553),Pfam:UCH (228-553)	NA		Q4E3Z8	NA	Pfam:zf-rbx1 (198-289),Pfam:zf-ANAPC11 (251-295)	NA		Q4CQT6	NA	Pfam:Peptidase_C97 (44-182),DUF862 (44-188)	NA						Q4E3Z8	NA	Pfam:zf-rbx1 (198-289),Pfam:zf-ANAPC11 (251-295)	NA		Q4DFR6		NA	DUF862 (44-188),Pfam:Peptidase_C97 (44-182)	NA		Q4CQT6	NA	Pfam:Peptidase_C97 (44-182),DUF862 (44-188)	NA
Q4E407	A0A061J2R2	Pfam:UCH (39-610),Pfam:UCH_1 (258-595)	NA		Q4DFR6	NA	DUF862 (44-188),Pfam:Peptidase_C97 (44-182)	NA		Q4D2M9	Q4GYU5	coiled_coil_region (322-351),coiled_coil_region (322-351)	NA						Q4DFR6	NA	DUF862 (44-188),Pfam:Peptidase_C97 (44-182)	NA		Q4CQT6		NA	Pfam:Peptidase_C97 (44-182),DUF862 (44-188)	NA		Q4D2M9	C9ZIJ8	coiled_coil_region (322-351),coiled_coil_region (322-351)	NA
Q4DRN4	A0A061J2R2	Pfam:UCH_1 (258-595),Pfam:UCH (39-610)	NA		Q4CQT6	NA	Pfam:Peptidase_C97 (44-182),DUF862 (44-188)	NA		Q4CX65	NA	Cullin_Nedd8 (1089-1156),Cullin_Nedd8 (1089-1156)	NA						Q4CQT6	NA	Pfam:Peptidase_C97 (44-182),DUF862 (44-188)	NA		Q4D2M9		NA	coiled_coil_region (322-351),coiled_coil_region (322-351)	NA		Q4CX65	NA	Cullin_Nedd8 (1089-1156),Cullin_Nedd8 (1089-1156)	NA
Q4CZE8	A0A061ITD3	Pfam:zf-C3HC4_2 (16-53),Pfam:zf-C3HC4 (16-53)	NA		Q4D2M9	K2NMQ9	coiled_coil_region (322-351),coiled_coil_region (322-351)	signal_peptide,coiled_coil_region		Q4E413	NA	Pfam:zf-C3HC4 (193-232),Pfam:FHA (89-157)	NA						Q4D2M9	F9WCW6	coiled_coil_region (322-351),coiled_coil_region (322-351)	UBQ,UBQ		Q4CX65		NA	Cullin_Nedd8 (1089-1156),Cullin_Nedd8 (1089-1156)	NA		Q4E413	NA	Pfam:zf-C3HC4 (193-232),Pfam:FHA (89-157)	NA
Q4CY74	A0A061ITD3	Pfam:zf-C3HC4 (16-53),RING (16-53)	NA		Q4CX65	NA	Cullin_Nedd8 (1089-1156),Cullin_Nedd8 (1089-1156)	NA		Q4DRP0	NA	Pfam:zf-C3HC4 (193-232),Pfam:zf-C3HC4 (193-232)	NA						Q4CX65	NA	Cullin_Nedd8 (1089-1156),Cullin_Nedd8 (1089-1156)	NA		Q4E413		NA	Pfam:zf-C3HC4 (193-232),Pfam:FHA (89-157)	NA		Q4DRP0	NA	Pfam:zf-C3HC4 (193-232),Pfam:zf-C3HC4 (193-232)	NA
Q4D7G6	A0A061J1U7	Pfam:XPC-binding (235-290),Pfam:XPC-binding (235-290)	NA		Q4E413	NA	Pfam:zf-C3HC4 (193-232),Pfam:FHA (89-157)	NA		Q4E0H2	NA	Pfam:Asp_protease (208-331),Pfam:Asp_protease (208-331)	NA						Q4E413	NA	Pfam:zf-C3HC4 (193-232),Pfam:FHA (89-157)	NA		Q4DRP0		NA	Pfam:zf-C3HC4 (193-232),Pfam:zf-C3HC4 (193-232)	NA		Q4E0H2	NA	Pfam:Asp_protease (208-331),Pfam:Asp_protease (208-331)	NA
Q4CYX4	A0A061J1U7	UBQ (1-70),UBA (151-189)	NA		Q4DRP0	NA	Pfam:zf-C3HC4 (193-232),Pfam:zf-C3HC4 (193-232)	NA		Q4E178	NA	Pfam:Asp_protease (208-331),Pfam:Asp_protease (208-331)	NA						Q4DRP0	NA	Pfam:zf-C3HC4 (193-232),Pfam:zf-C3HC4 (193-232)	NA		Q4E0H2		NA	Pfam:Asp_protease (208-331),Pfam:Asp_protease (208-331)	NA		Q4E178	NA	Pfam:Asp_protease (208-331),Pfam:Asp_protease (208-331)	NA
Q4E3Z8	A0A061JDG3	Pfam:zf-rbx1 (198-289),Pfam:zf-ANAPC11 (251-295)	NA		Q4E0H2	NA	Pfam:Asp_protease (208-331),Pfam:Asp_protease (208-331)	NA		Q4E5S0	NA	Pfam:zf-C3HC4 (721-766),Pfam:zf-C3HC4 (721-766)	NA						Q4E0H2	NA	Pfam:Asp_protease (208-331),Pfam:Asp_protease (208-331)	NA		Q4E178		NA	Pfam:Asp_protease (208-331),Pfam:Asp_protease (208-331)	NA		Q4E5S0	NA	Pfam:zf-C3HC4 (721-766),Pfam:zf-C3HC4 (721-766)	NA
Q4DFR6	A0A061ISN8	DUF862 (44-188),Pfam:Peptidase_C97 (44-182)	NA		Q4E178	NA	Pfam:Asp_protease (208-331),Pfam:Asp_protease (208-331)	NA		Q4DP57	NA	Pfam:zf-C3HC4 (721-766),Pfam:zf-C3HC4 (721-766)	NA						Q4E178	NA	Pfam:Asp_protease (208-331),Pfam:Asp_protease (208-331)	NA		Q4E5S0		NA	Pfam:zf-C3HC4 (721-766),Pfam:zf-C3HC4 (721-766)	NA		Q4DP57	NA	Pfam:zf-C3HC4 (721-766),Pfam:zf-C3HC4 (721-766)	NA
Q4CQT6	A0A061ISN8	Pfam:Peptidase_C97 (44-182),DUF862 (44-188)	NA		Q4E5S0	NA	Pfam:zf-C3HC4 (721-766),Pfam:zf-C3HC4 (721-766)	NA		Q4DB31	NA	Pfam:zf-C3HC4_3 (108-161),Pfam:zf-C3HC4 (112-155)	NA						Q4E5S0	NA	Pfam:zf-C3HC4 (721-766),Pfam:zf-C3HC4 (721-766)	NA		Q4DP57		NA	Pfam:zf-C3HC4 (721-766),Pfam:zf-C3HC4 (721-766)	NA		Q4DB31	NA	Pfam:zf-C3HC4_3 (108-161),Pfam:zf-C3HC4 (112-155)	NA
Q4D2M9	NA	coiled_coil_region (322-351),coiled_coil_region (322-351)	NA		Q4DP57	NA	Pfam:zf-C3HC4 (721-766),Pfam:zf-C3HC4 (721-766)	NA		Q4D1I0	NA	Pfam:zf-RING_2 (110-156),RING (112-155)	NA						Q4DP57	NA	Pfam:zf-C3HC4 (721-766),Pfam:zf-C3HC4 (721-766)	NA		Q4DB31		NA	Pfam:zf-C3HC4_3 (108-161),Pfam:zf-C3HC4 (112-155)	NA		Q4D1I0	NA	Pfam:zf-RING_2 (110-156),RING (112-155)	NA
Q4CX65	A0A061ITG7	Cullin_Nedd8 (1089-1156),Cullin_Nedd8 (1089-1156)	NA		Q4DB31	NA	Pfam:zf-C3HC4_3 (108-161),Pfam:zf-C3HC4 (112-155)	NA		Q4DUI8	NA	Pfam:ThiF (71-239),Pfam:ThiF (71-239)	NA						Q4DB31	NA	Pfam:zf-C3HC4_3 (108-161),Pfam:zf-C3HC4 (112-155)	NA		Q4D1I0		NA	Pfam:zf-RING_2 (110-156),RING (112-155)	NA		Q4DUI8	NA	Pfam:ThiF (71-239),Pfam:ThiF (71-239)	NA
Q4E413	A0A061IWP4	Pfam:zf-C3HC4 (193-232),Pfam:FHA (89-157)	NA		Q4D1I0	NA	Pfam:zf-RING_2 (110-156),RING (112-155)	NA		Q4DRK7	NA	Pfam:ThiF (71-262),Pfam:E1_4HB (344-411)	NA						Q4D1I0	NA	Pfam:zf-RING_2 (110-156),RING (112-155)	NA		Q4DUI8		NA	Pfam:ThiF (71-239),Pfam:ThiF (71-239)	NA		Q4DRK7	NA	Pfam:ThiF (71-262),Pfam:E1_4HB (344-411)	NA
Q4DRP0	A0A061IWP4	Pfam:zf-C3HC4 (193-232),Pfam:zf-C3HC4 (193-232)	NA		Q4DUI8	NA	Pfam:ThiF (71-239),Pfam:ThiF (71-239)	NA		Q4DU89	NA	Pfam:UQ_con (13-148),UBCc (12-154)	NA						Q4DUI8	NA	Pfam:ThiF (71-239),Pfam:ThiF (71-239)	NA		Q4DRK7		NA	Pfam:ThiF (71-262),Pfam:E1_4HB (344-411)	NA		Q4DU89	NA	Pfam:UQ_con (13-148),UBCc (12-154)	NA
Q4E0H2	A0A061J509	Pfam:Asp_protease (208-331),Pfam:Asp_protease (208-331)	NA		Q4DRK7	NA	Pfam:ThiF (71-262),Pfam:E1_4HB (344-411)	NA		Q4DI08	NA	UBCc (12-154),Pfam:UQ_con (13-148)	NA						Q4DRK7	NA	Pfam:ThiF (71-262),Pfam:E1_4HB (344-411)	NA		Q4DU89		NA	Pfam:UQ_con (13-148),UBCc (12-154)	NA		Q4DI08	NA	UBCc (12-154),Pfam:UQ_con (13-148)	NA
Q4E178	A0A061J509	Pfam:Asp_protease (208-331),Pfam:Asp_protease (208-331)	NA		Q4DU89	NA	Pfam:UQ_con (13-148),UBCc (12-154)	NA		Q4D4W4	NA	Pfam:Ufm1 (15-90),Pfam:Ufm1 (15-90)	NA						Q4DU89	NA	Pfam:UQ_con (13-148),UBCc (12-154)	NA		Q4DI08		NA	UBCc (12-154),Pfam:UQ_con (13-148)	NA		Q4D4W4	NA	Pfam:Ufm1 (15-90),Pfam:Ufm1 (15-90)	NA
Q4E5S0	A0A061IXS1	Pfam:zf-C3HC4 (721-766),Pfam:zf-C3HC4 (721-766)	NA		Q4DI08	NA	UBCc (12-154),Pfam:UQ_con (13-148)	NA		Q4DRJ2	NA	Pfam:Ufm1 (15-90),Pfam:Ufm1 (15-90)	NA						Q4DI08	NA	UBCc (12-154),Pfam:UQ_con (13-148)	NA		Q4D4W4		NA	Pfam:Ufm1 (15-90),Pfam:Ufm1 (15-90)	NA		Q4DRJ2	NA	Pfam:Ufm1 (15-90),Pfam:Ufm1 (15-90)	NA
Q4DP57	A0A061IXS1	Pfam:zf-C3HC4 (721-766),Pfam:zf-C3HC4 (721-766)	NA		Q4D4W4	NA	Pfam:Ufm1 (15-90),Pfam:Ufm1 (15-90)	NA		Q4CQP3	NA	Pfam:UQ_con (95-229),UBCc (9-234)	NA						Q4D4W4	NA	Pfam:Ufm1 (15-90),Pfam:Ufm1 (15-90)	NA		Q4DRJ2		NA	Pfam:Ufm1 (15-90),Pfam:Ufm1 (15-90)	NA		Q4CQP3	NA	Pfam:UQ_con (95-229),UBCc (9-234)	NA
Q4DB31	A0A061J0D6	Pfam:zf-C3HC4_3 (108-161),Pfam:zf-C3HC4 (112-155)	NA		Q4DRJ2	NA	Pfam:Ufm1 (15-90),Pfam:Ufm1 (15-90)	NA		Q4E344	NA	Pfam:UQ_con (92-226),Pfam:UQ_con (92-226)	NA						Q4DRJ2	NA	Pfam:Ufm1 (15-90),Pfam:Ufm1 (15-90)	NA		Q4CQP3		NA	Pfam:UQ_con (95-229),UBCc (9-234)	NA		Q4E344	NA	Pfam:UQ_con (92-226),Pfam:UQ_con (92-226)	NA
Q4D1I0	A0A061J0D6	Pfam:zf-RING_2 (110-156),RING (112-155)	NA		Q4CQP3	NA	Pfam:UQ_con (95-229),UBCc (9-234)	NA		Q4CV58	NA	WD40 (470-509),Ubox (1-65)	NA						Q4CQP3	NA	Pfam:UQ_con (95-229),UBCc (9-234)	NA		Q4E344		NA	Pfam:UQ_con (92-226),Pfam:UQ_con (92-226)	NA		Q4CV58	NA	WD40 (470-509),Ubox (1-65)	NA
Q4DUI8	A0A061J8Y9	Pfam:ThiF (71-239),Pfam:ThiF (71-239)	NA		Q4E344	NA	Pfam:UQ_con (92-226),Pfam:UQ_con (92-226)	NA		Q4DG61	Q580Y4	Pfam:JAB (23-129),Pfam:JAB (23-129)	Pfam:JAB,JAB_MPN						Q4E344	NA	Pfam:UQ_con (92-226),Pfam:UQ_con (92-226)	NA		Q4CV58		NA	WD40 (470-509),Ubox (1-65)	NA		Q4DG61	C9ZVF0	Pfam:JAB (23-129),Pfam:JAB (23-129)	JAB_MPN,Pfam:JAB
Q4DRK7	A0A061J8Y9	Pfam:ThiF (71-262),Pfam:E1_4HB (344-411)	NA		Q4CV58	NA	WD40 (470-509),Ubox (1-65)	NA		Q4DXR1	NA	Pfam:JAB (3-94),Pfam:JAB (3-94)	NA						Q4CV58	NA	WD40 (470-509),Ubox (1-65)	NA		Q4DG61		NA	Pfam:JAB (23-129),Pfam:JAB (23-129)	NA		Q4DXR1	NA	Pfam:JAB (3-94),Pfam:JAB (3-94)	NA
Q4DU89	A0A061J8U8	Pfam:UQ_con (13-148),UBCc (12-154)	NA		Q4DG61	K2MIT8	Pfam:JAB (23-129),Pfam:JAB (23-129)	NA		Q4DQZ2	NA	JAB_MPN (7-144),JAB_MPN (7-144)	NA						Q4DG61	F9WEH0	Pfam:JAB (23-129),Pfam:JAB (23-129)	Pfam:JAB		Q4DXR1		NA	Pfam:JAB (3-94),Pfam:JAB (3-94)	NA		Q4DQZ2	NA	JAB_MPN (7-144),JAB_MPN (7-144)	NA
Q4DI08	A0A061J8U8	UBCc (12-154),Pfam:UQ_con (13-148)	NA		Q4DXR1	NA	Pfam:JAB (3-94),Pfam:JAB (3-94)	NA		Q4CPK3	NA	UBQ (1-73),Pfam:ubiquitin (6-75)	NA						Q4DXR1	NA	Pfam:JAB (3-94),Pfam:JAB (3-94)	NA		Q4DQZ2		NA	JAB_MPN (7-144),JAB_MPN (7-144)	NA		Q4CPK3	NA	UBQ (1-73),Pfam:ubiquitin (6-75)	NA
Q4D4W4	A0A061J261	Pfam:Ufm1 (15-90),Pfam:Ufm1 (15-90)	NA		Q4DQZ2	NA	JAB_MPN (7-144),JAB_MPN (7-144)	NA		Q4CWR4	NA	Pfam:ubiquitin (6-75),Pfam:ubiquitin (6-75)	NA						Q4DQZ2	NA	JAB_MPN (7-144),JAB_MPN (7-144)	NA		Q4CPK3		NA	UBQ (1-73),Pfam:ubiquitin (6-75)	NA		Q4CWR4	NA	Pfam:ubiquitin (6-75),Pfam:ubiquitin (6-75)	NA
Q4DRJ2	A0A061J261	Pfam:Ufm1 (15-90),Pfam:Ufm1 (15-90)	NA		Q4CPK3	NA	UBQ (1-73),Pfam:ubiquitin (6-75)	NA		Q4DI07	NA	Pfam:UQ_con (23-169),Pfam:UQ_con (23-169)	NA						Q4CPK3	NA	UBQ (1-73),Pfam:ubiquitin (6-75)	NA		Q4CWR4		NA	Pfam:ubiquitin (6-75),Pfam:ubiquitin (6-75)	NA		Q4DI07	NA	Pfam:UQ_con (23-169),Pfam:UQ_con (23-169)	NA
Q4CQP3	A0A061J601	Pfam:UQ_con (95-229),UBCc (9-234)	NA		Q4CWR4	NA	Pfam:ubiquitin (6-75),Pfam:ubiquitin (6-75)	NA		Q4DU90	NA	Pfam:UQ_con (22-160),Pfam:UQ_con (22-160)	NA						Q4CWR4	NA	Pfam:ubiquitin (6-75),Pfam:ubiquitin (6-75)	NA		Q4DI07		NA	Pfam:UQ_con (23-169),Pfam:UQ_con (23-169)	NA		Q4DU90	NA	Pfam:UQ_con (22-160),Pfam:UQ_con (22-160)	NA
Q4E344	A0A061J601	Pfam:UQ_con (92-226),Pfam:UQ_con (92-226)	NA		Q4DI07	NA	Pfam:UQ_con (23-169),Pfam:UQ_con (23-169)	NA		Q4DAB5	NA	Pfam:zf-MIZ (100-154),Pfam:zf-MIZ (100-154)	NA						Q4DI07	NA	Pfam:UQ_con (23-169),Pfam:UQ_con (23-169)	NA		Q4DU90		NA	Pfam:UQ_con (22-160),Pfam:UQ_con (22-160)	NA		Q4DAB5	NA	Pfam:zf-MIZ (100-154),Pfam:zf-MIZ (100-154)	NA
Q4CV58	A0A061J725	WD40 (470-509),Ubox (1-65)	NA		Q4DU90	NA	Pfam:UQ_con (22-160),Pfam:UQ_con (22-160)	NA		Q4D4T1	NA	Pfam:zf-MIZ (100-154),Pfam:zf-MIZ (100-154)	NA						Q4DU90	NA	Pfam:UQ_con (22-160),Pfam:UQ_con (22-160)	NA		Q4DAB5		NA	Pfam:zf-MIZ (100-154),Pfam:zf-MIZ (100-154)	NA		Q4D4T1	NA	Pfam:zf-MIZ (100-154),Pfam:zf-MIZ (100-154)	NA
Q4DG61	NA	Pfam:JAB (23-129),Pfam:JAB (23-129)	NA		Q4DAB5	NA	Pfam:zf-MIZ (100-154),Pfam:zf-MIZ (100-154)	NA		Q4CSG2	NA	FBOX (97-137),Pfam:F-box (95-132)	NA						Q4DAB5	NA	Pfam:zf-MIZ (100-154),Pfam:zf-MIZ (100-154)	NA		Q4D4T1		NA	Pfam:zf-MIZ (100-154),Pfam:zf-MIZ (100-154)	NA		Q4CSG2	NA	FBOX (97-137),Pfam:F-box (95-132)	NA
Q4DXR1	A0A061J810	Pfam:JAB (3-94),Pfam:JAB (3-94)	NA		Q4D4T1	NA	Pfam:zf-MIZ (100-154),Pfam:zf-MIZ (100-154)	NA		Q4DC93	NA	FBOX (97-137),Pfam:F-box (95-132)	NA						Q4D4T1	NA	Pfam:zf-MIZ (100-154),Pfam:zf-MIZ (100-154)	NA		Q4CSG2		NA	FBOX (97-137),Pfam:F-box (95-132)	NA		Q4DC93	NA	FBOX (97-137),Pfam:F-box (95-132)	NA
Q4DQZ2	A0A061J810	JAB_MPN (7-144),JAB_MPN (7-144)	NA		Q4CSG2	NA	FBOX (97-137),Pfam:F-box (95-132)	NA		Q4DWZ7	NA	Pfam:APG12 (206-282),Pfam:Atg8 (166-282),signal_peptide (1-18)	NA						Q4CSG2	NA	FBOX (97-137),Pfam:F-box (95-132)	NA		Q4DC93		NA	FBOX (97-137),Pfam:F-box (95-132)	NA		Q4DWZ7	NA	Pfam:APG12 (206-282),Pfam:Atg8 (166-282),signal_peptide (1-18)	NA
Q4CPK3	A0A061JBF0	UBQ (1-73),Pfam:ubiquitin (6-75)	NA		Q4DC93	NA	FBOX (97-137),Pfam:F-box (95-132)	NA		Q4DQT1	NA	Pfam:Atg8 (203-319),Pfam:APG12 (243-319),Pfam:APG12 (243-319)	NA						Q4DC93	NA	FBOX (97-137),Pfam:F-box (95-132)	NA		Q4DWZ7		NA	Pfam:APG12 (206-282),Pfam:Atg8 (166-282),signal_peptide (1-18)	NA		Q4DQT1	NA	Pfam:Atg8 (203-319),Pfam:APG12 (243-319),Pfam:APG12 (243-319)	NA
Q4CWR4	A0A061JBF0	Pfam:ubiquitin (6-75),Pfam:ubiquitin (6-75)	NA		Q4DWZ7	NA	Pfam:APG12 (206-282),Pfam:Atg8 (166-282),signal_peptide (1-18)	NA		Q4DV83	NA	Pfam:APG12 (38-121),Pfam:Atg8 (18-121),Pfam:APG12 (38-121)	NA						Q4DWZ7	NA	Pfam:APG12 (206-282),Pfam:Atg8 (166-282),signal_peptide (1-18)	NA		Q4DQT1		NA	Pfam:Atg8 (203-319),Pfam:APG12 (243-319),Pfam:APG12 (243-319)	NA		Q4DV83	NA	Pfam:APG12 (38-121),Pfam:Atg8 (18-121),Pfam:APG12 (38-121)	NA
Q4DI07	A0A061J5G0	Pfam:UQ_con (23-169),Pfam:UQ_con (23-169)	NA		Q4DQT1	NA	Pfam:Atg8 (203-319),Pfam:APG12 (243-319),Pfam:APG12 (243-319)	NA		Q4DNK8	Q381Y9	Pfam:UCH (79-434),Pfam:UCH (79-434)	Pfam:UCH,Pfam:UCH_1						Q4DQT1	NA	Pfam:Atg8 (203-319),Pfam:APG12 (243-319),Pfam:APG12 (243-319)	NA		Q4DV83		NA	Pfam:APG12 (38-121),Pfam:Atg8 (18-121),Pfam:APG12 (38-121)	NA		Q4DNK8	D0AA02	Pfam:UCH (79-434),Pfam:UCH (79-434)	Pfam:UCH_1,Pfam:UCH
Q4DU90	A0A061J5G0	Pfam:UQ_con (22-160),Pfam:UQ_con (22-160)	NA		Q4DV83	NA	Pfam:APG12 (38-121),Pfam:Atg8 (18-121),Pfam:APG12 (38-121)	NA		Q4CTT9	Q381Y9	Pfam:UCH_1 (80-402),Pfam:UCH_1 (80-402)	Pfam:UCH,Pfam:UCH_1						Q4DV83	NA	Pfam:APG12 (38-121),Pfam:Atg8 (18-121),Pfam:APG12 (38-121)	NA		Q4DNK8		NA	Pfam:UCH (79-434),Pfam:UCH (79-434)	NA		Q4CTT9	D0AA02	Pfam:UCH_1 (80-402),Pfam:UCH_1 (80-402)	Pfam:UCH_1,Pfam:UCH
Q4DAB5	A0A061J7M6	Pfam:zf-MIZ (100-154),Pfam:zf-MIZ (100-154)	NA		Q4DNK8	K2MDF0	Pfam:UCH (79-434),Pfam:UCH (79-434)	Pfam:UCH,Pfam:UCH_1		Q4DX31	NA	Pfam:HECT (966-1276),HECTc (951-1276)	NA						Q4DNK8	NA	Pfam:UCH (79-434),Pfam:UCH (79-434)	NA		Q4CTT9		NA	Pfam:UCH_1 (80-402),Pfam:UCH_1 (80-402)	NA		Q4DX31	NA	Pfam:HECT (966-1276),HECTc (951-1276)	NA
Q4D4T1	A0A061J7M6	Pfam:zf-MIZ (100-154),Pfam:zf-MIZ (100-154)	NA		Q4CTT9	K2MDF0	Pfam:UCH_1 (80-402),Pfam:UCH_1 (80-402)	Pfam:UCH,Pfam:UCH_1		Q4DY54	NA	Pfam:UQ_con (6-158),UBCc (5-163)	NA						Q4CTT9	NA	Pfam:UCH_1 (80-402),Pfam:UCH_1 (80-402)	NA		Q4DX31		NA	Pfam:HECT (966-1276),HECTc (951-1276)	NA		Q4DY54	NA	Pfam:UQ_con (6-158),UBCc (5-163)	NA
Q4CSG2	NA	FBOX (97-137),Pfam:F-box (95-132)	NA		Q4DX31	NA	Pfam:HECT (966-1276),HECTc (951-1276)	NA		Q4CT68	NA	Pfam:UQ_con (7-144),UBCc (6-149)	NA						Q4DX31	NA	Pfam:HECT (966-1276),HECTc (951-1276)	NA		Q4DY54		NA	Pfam:UQ_con (6-158),UBCc (5-163)	NA		Q4CT68	NA	Pfam:UQ_con (7-144),UBCc (6-149)	NA
Q4DC93	NA	FBOX (97-137),Pfam:F-box (95-132)	NA		Q4DY54	NA	Pfam:UQ_con (6-158),UBCc (5-163)	NA		Q4DMB6	Q385P1	Pfam:UCH (109-453),Pfam:UCH (109-453)	Pfam:UCH,Pfam:UCH_1						Q4DY54	NA	Pfam:UQ_con (6-158),UBCc (5-163)	NA		Q4CT68		NA	Pfam:UQ_con (7-144),UBCc (6-149)	NA		Q4DMB6	D0A726	Pfam:UCH (109-453),Pfam:UCH (109-453)	Pfam:ABC_tran,AAA,Pfam:AAA_21,Pfam:UCH,Pfam:UCH_1
Q4DWZ7	NA	Pfam:APG12 (206-282),Pfam:Atg8 (166-282),signal_peptide (1-18)	NA		Q4CT68	NA	Pfam:UQ_con (7-144),UBCc (6-149)	NA		Q4DFS1	Q385P1	Pfam:UCH_1 (156-435),Pfam:UCH_1 (156-435)	Pfam:UCH,Pfam:UCH_1						Q4CT68	NA	Pfam:UQ_con (7-144),UBCc (6-149)	NA		Q4DMB6		NA	Pfam:UCH (109-453),Pfam:UCH (109-453)	NA		Q4DFS1	D0A726	Pfam:UCH_1 (156-435),Pfam:UCH_1 (156-435)	Pfam:ABC_tran,AAA,Pfam:AAA_21,Pfam:UCH,Pfam:UCH_1
Q4DQT1	NA	Pfam:Atg8 (203-319),Pfam:APG12 (243-319),Pfam:APG12 (243-319)	NA		Q4DMB6	K2PEL7	Pfam:UCH (109-453),Pfam:UCH (109-453)	Pfam:UCH,Pfam:UCH_1		Q4DG39	NA	Pfam:USP7_ICP0_bdg (746-872),Pfam:UCH_1 (145-436)	NA						Q4DMB6	NA	Pfam:UCH (109-453),Pfam:UCH (109-453)	NA		Q4DFS1		NA	Pfam:UCH_1 (156-435),Pfam:UCH_1 (156-435)	NA		Q4DG39	NA	Pfam:USP7_ICP0_bdg (746-872),Pfam:UCH_1 (145-436)	NA
Q4DV83	NA	Pfam:APG12 (38-121),Pfam:Atg8 (18-121),Pfam:APG12 (38-121)	NA		Q4DFS1	K2PEL7	Pfam:UCH_1 (156-435),Pfam:UCH_1 (156-435)	Pfam:UCH,Pfam:UCH_1		Q4CSC6	NA	Pfam:zf-MIZ (405-454),Pfam:zf-MIZ (405-454)	NA						Q4DFS1	NA	Pfam:UCH_1 (156-435),Pfam:UCH_1 (156-435)	NA		Q4DG39		NA	Pfam:USP7_ICP0_bdg (746-872),Pfam:UCH_1 (145-436)	NA		Q4CSC6	NA	Pfam:zf-MIZ (405-454),Pfam:zf-MIZ (405-454)	NA
Q4DNK8	NA	Pfam:UCH (79-434),Pfam:UCH (79-434)	NA		Q4DG39	NA	Pfam:USP7_ICP0_bdg (746-872),Pfam:UCH_1 (145-436)	NA		Q4D6X2	Q57U92	Pfam:zf-ANAPC11 (120-166),Pfam:zf-rbx1 (94-159)	Pfam:zf-RING_2,RING,Pfam:zf-rbx1,Pfam:zf-rbx1,Pfam:zf-ANAPC11						Q4DG39	NA	Pfam:USP7_ICP0_bdg (746-872),Pfam:UCH_1 (145-436)	NA		Q4CSC6		NA	Pfam:zf-MIZ (405-454),Pfam:zf-MIZ (405-454)	NA		Q4D6X2	C9ZPQ2	Pfam:zf-ANAPC11 (120-166),Pfam:zf-rbx1 (94-159)	Pfam:zf-RING_2,Pfam:zf-rbx1,Pfam:zf-rbx1,RING,Pfam:zf-ANAPC11
Q4CTT9	NA	Pfam:UCH_1 (80-402),Pfam:UCH_1 (80-402)	NA		Q4CSC6	NA	Pfam:zf-MIZ (405-454),Pfam:zf-MIZ (405-454)	NA		Q4CQH2	Q57U92	Pfam:zf-ANAPC11 (122-166),Pfam:zf-ANAPC11 (122-166)	Pfam:zf-RING_2,RING,Pfam:zf-rbx1,Pfam:zf-rbx1,Pfam:zf-ANAPC11						Q4CSC6	NA	Pfam:zf-MIZ (405-454),Pfam:zf-MIZ (405-454)	NA		Q4D6X2		NA	Pfam:zf-ANAPC11 (120-166),Pfam:zf-rbx1 (94-159)	NA		Q4CQH2	C9ZPQ2	Pfam:zf-ANAPC11 (122-166),Pfam:zf-ANAPC11 (122-166)	Pfam:zf-RING_2,Pfam:zf-rbx1,Pfam:zf-rbx1,RING,Pfam:zf-ANAPC11
Q4DX31	A0A061IXI4	Pfam:HECT (966-1276),HECTc (951-1276)	NA		Q4D6X2	NA	Pfam:zf-ANAPC11 (120-166),Pfam:zf-rbx1 (94-159)	NA		Q4E2K5	NA	Pfam:zf-C3HC4_3 (225-275),Pfam:zf-RING_2 (227-270)	NA						Q4D6X2	F9WF05	Pfam:zf-ANAPC11 (120-166),Pfam:zf-rbx1 (94-159)	Pfam:zf-RING_2,Pfam:zf-rbx1,Pfam:zf-rbx1,Pfam:zf-ANAPC11,Pfam:zf-ANAPC11,RING		Q4CQH2		NA	Pfam:zf-ANAPC11 (122-166),Pfam:zf-ANAPC11 (122-166)	NA		Q4E2K5	NA	Pfam:zf-C3HC4_3 (225-275),Pfam:zf-RING_2 (227-270)	NA
Q4DY54	A0A061J6W0	Pfam:UQ_con (6-158),UBCc (5-163)	NA		Q4CQH2	NA	Pfam:zf-ANAPC11 (122-166),Pfam:zf-ANAPC11 (122-166)	NA		Q4DG39	Q38D19	Pfam:USP7_ICP0_bdg (746-872),Pfam:UCH_1 (145-436)	Pfam:UCH,Pfam:UCH_1,Pfam:USP7_C2,Pfam:USP7_ICP0_bdg						Q4CQH2	F9WF05	Pfam:zf-ANAPC11 (122-166),Pfam:zf-ANAPC11 (122-166)	Pfam:zf-RING_2,Pfam:zf-rbx1,Pfam:zf-rbx1,Pfam:zf-ANAPC11,Pfam:zf-ANAPC11,RING		Q4E2K5		NA	Pfam:zf-C3HC4_3 (225-275),Pfam:zf-RING_2 (227-270)	NA		Q4DG39	C9ZZI4	Pfam:USP7_ICP0_bdg (746-872),Pfam:UCH_1 (145-436)	Pfam:USP7_ICP0_bdg,Pfam:UCH,Pfam:USP7_C2,Pfam:UCH_1
Q4CT68	A0A061JE71	Pfam:UQ_con (7-144),UBCc (6-149)	NA		Q4E2K5	NA	Pfam:zf-C3HC4_3 (225-275),Pfam:zf-RING_2 (227-270)	NA		Q4DMC9	NA	Pfam:ThiF (7-269),Pfam:ThiF (7-269)	NA						Q4E2K5	NA	Pfam:zf-C3HC4_3 (225-275),Pfam:zf-RING_2 (227-270)	NA		Q4DG39		NA	Pfam:USP7_ICP0_bdg (746-872),Pfam:UCH_1 (145-436)	NA		Q4DMC9	NA	Pfam:ThiF (7-269),Pfam:ThiF (7-269)	NA
Q4DMB6	NA	Pfam:UCH (109-453),Pfam:UCH (109-453)	NA		Q4DG39	K2N0W7	Pfam:USP7_ICP0_bdg (746-872),Pfam:UCH_1 (145-436)	Pfam:UCH,Pfam:UCH_1,Pfam:USP7_ICP0_bdg,Pfam:USP7_C2		Q4D5L7	NA	Cullin_Nedd8 (737-804),Pfam:Cullin_Nedd8 (738-802)	NA						Q4DG39	F9W556	Pfam:USP7_ICP0_bdg (746-872),Pfam:UCH_1 (145-436)	Pfam:USP7_C2,Pfam:USP7_ICP0_bdg,Pfam:UCH,Pfam:UCH_1		Q4DMC9		NA	Pfam:ThiF (7-269),Pfam:ThiF (7-269)	NA		Q4D5L7	NA	Cullin_Nedd8 (737-804),Pfam:Cullin_Nedd8 (738-802)	NA
Q4DFS1	NA	Pfam:UCH_1 (156-435),Pfam:UCH_1 (156-435)	NA		Q4DMC9	NA	Pfam:ThiF (7-269),Pfam:ThiF (7-269)	NA		Q4DY64	NA	UBCc (37-198),UBCc (37-198)	NA						Q4DMC9	NA	Pfam:ThiF (7-269),Pfam:ThiF (7-269)	NA		Q4D5L7		NA	Cullin_Nedd8 (737-804),Pfam:Cullin_Nedd8 (738-802)	NA		Q4DY64	NA	UBCc (37-198),UBCc (37-198)	NA
Q4DG39	A0A061J5T5	Pfam:USP7_ICP0_bdg (746-872),Pfam:UCH_1 (145-436)	NA		Q4D5L7	NA	Cullin_Nedd8 (737-804),Pfam:Cullin_Nedd8 (738-802)	NA		Q4CNV2	NA	Pfam:Rad60-SLD (1-72),Pfam:ubiquitin (6-75)	NA						Q4D5L7	NA	Cullin_Nedd8 (737-804),Pfam:Cullin_Nedd8 (738-802)	NA		Q4DY64		NA	UBCc (37-198),UBCc (37-198)	NA		Q4CNV2	NA	Pfam:Rad60-SLD (1-72),Pfam:ubiquitin (6-75)	NA
Q4CSC6	A0A061J5D4	Pfam:zf-MIZ (405-454),Pfam:zf-MIZ (405-454)	NA		Q4DY64	NA	UBCc (37-198),UBCc (37-198)	NA		Q4DYG8	NA	Pfam:UCH_1 (177-620),Pfam:UCH_1 (177-620)	NA						Q4DY64	NA	UBCc (37-198),UBCc (37-198)	NA		Q4CNV2		NA	Pfam:Rad60-SLD (1-72),Pfam:ubiquitin (6-75)	NA		Q4DYG8	NA	Pfam:UCH_1 (177-620),Pfam:UCH_1 (177-620)	NA
Q4D6X2	NA	Pfam:zf-ANAPC11 (120-166),Pfam:zf-rbx1 (94-159)	NA		Q4CNV2	NA	Pfam:Rad60-SLD (1-72),Pfam:ubiquitin (6-75)	NA		Q4DE00	NA	Pfam:UQ_con (5-143),Pfam:UQ_con (5-143)	NA						Q4CNV2	NA	Pfam:Rad60-SLD (1-72),Pfam:ubiquitin (6-75)	NA		Q4DYG8		NA	Pfam:UCH_1 (177-620),Pfam:UCH_1 (177-620)	NA		Q4DE00	NA	Pfam:UQ_con (5-143),Pfam:UQ_con (5-143)	NA
Q4CQH2	NA	Pfam:zf-ANAPC11 (122-166),Pfam:zf-ANAPC11 (122-166)	NA		Q4DYG8	NA	Pfam:UCH_1 (177-620),Pfam:UCH_1 (177-620)	NA		Q4E2E5	NA	ZnF_RBZ (1872-1897),Pfam:HECT (2652-2975)	NA						Q4DYG8	NA	Pfam:UCH_1 (177-620),Pfam:UCH_1 (177-620)	NA		Q4DE00		NA	Pfam:UQ_con (5-143),Pfam:UQ_con (5-143)	NA		Q4E2E5	NA	ZnF_RBZ (1872-1897),Pfam:HECT (2652-2975)	NA
Q4E2K5	A0A061IYV9	Pfam:zf-C3HC4_3 (225-275),Pfam:zf-RING_2 (227-270)	NA		Q4DE00	NA	Pfam:UQ_con (5-143),Pfam:UQ_con (5-143)	NA		Q4D7V1	NA	coiled_coil_region (2537-2562),Pfam:HECT (3820-4125)	NA						Q4DE00	NA	Pfam:UQ_con (5-143),Pfam:UQ_con (5-143)	NA		Q4E2E5		NA	ZnF_RBZ (1872-1897),Pfam:HECT (2652-2975)	NA		Q4D7V1	NA	coiled_coil_region (2537-2562),Pfam:HECT (3820-4125)	NA
Q4DG39	NA	Pfam:USP7_ICP0_bdg (746-872),Pfam:UCH_1 (145-436)	NA		Q4E2E5	NA	ZnF_RBZ (1872-1897),Pfam:HECT (2652-2975)	NA		Q4D0Q6	Q57UZ4	RING (314-353),RING (314-353)	Pfam:zf-C3HC4_2,Pfam:zf-C3HC4_3,RING						Q4E2E5	NA	ZnF_RBZ (1872-1897),Pfam:HECT (2652-2975)	NA		Q4D7V1		NA	coiled_coil_region (2537-2562),Pfam:HECT (3820-4125)	NA		Q4D0Q6	C9ZVQ7	RING (314-353),RING (314-353)	RING,Pfam:zf-C3HC4_3,Pfam:zf-C3HC4_2
Q4DMC9	A0A061IWQ0	Pfam:ThiF (7-269),Pfam:ThiF (7-269)	NA		Q4D7V1	NA	coiled_coil_region (2537-2562),Pfam:HECT (3820-4125)	NA		Q4D2A5	Q57UZ4	Pfam:zf-C3HC4_3 (310-360),Pfam:zf-C3HC4_3 (310-360)	Pfam:zf-C3HC4_2,Pfam:zf-C3HC4_3,RING						Q4D7V1	NA	coiled_coil_region (2537-2562),Pfam:HECT (3820-4125)	NA		Q4D0Q6		NA	RING (314-353),RING (314-353)	NA		Q4D2A5	C9ZVQ7	Pfam:zf-C3HC4_3 (310-360),Pfam:zf-C3HC4_3 (310-360)	RING,Pfam:zf-C3HC4_3,Pfam:zf-C3HC4_2
Q4D5L7	A0A061J0H1	Cullin_Nedd8 (737-804),Pfam:Cullin_Nedd8 (738-802)	NA		Q4D0Q6	K2ML58	RING (314-353),RING (314-353)	RING,Pfam:zf-C3HC4_3,Pfam:zf-C3HC4_2		Q4D7C0	NA	transmembrane_domain (36-58),transmembrane_domain (36-58),Pfam:UBA_e1_thiolCys (1-35)	NA						Q4D0Q6	NA	RING (314-353),RING (314-353)	NA		Q4D2A5		NA	Pfam:zf-C3HC4_3 (310-360),Pfam:zf-C3HC4_3 (310-360)	NA		Q4D7C0	NA	transmembrane_domain (36-58),transmembrane_domain (36-58),Pfam:UBA_e1_thiolCys (1-35)	NA
Q4DY64	A0A061IT83	UBCc (37-198),UBCc (37-198)	NA		Q4D2A5	K2ML58	Pfam:zf-C3HC4_3 (310-360),Pfam:zf-C3HC4_3 (310-360)	RING,Pfam:zf-C3HC4_3,Pfam:zf-C3HC4_2		Q4E0W2	Q38F03	Pfam:UCH_1 (88-411),Pfam:USP7_ICP0_bdg (560-887)	coiled_coil_region,Pfam:USP7_ICP0_bdg,Pfam:UCH_1,Pfam:UCH						Q4D2A5	NA	Pfam:zf-C3HC4_3 (310-360),Pfam:zf-C3HC4_3 (310-360)	NA		Q4D7C0		NA	transmembrane_domain (36-58),transmembrane_domain (36-58),Pfam:UBA_e1_thiolCys (1-35)	NA		Q4E0W2	C9ZXS4	Pfam:UCH_1 (88-411),Pfam:USP7_ICP0_bdg (560-887)	Pfam:UCH_1,Pfam:UCH,coiled_coil_region,Pfam:USP7_ICP0_bdg
Q4CNV2	A0A061J7Q1	Pfam:Rad60-SLD (1-72),Pfam:ubiquitin (6-75)	NA		Q4D7C0	NA	transmembrane_domain (36-58),transmembrane_domain (36-58),Pfam:UBA_e1_thiolCys (1-35)	NA		Q4CZ35	NA	Cullin_Nedd8 (668-735),Pfam:Cullin_Nedd8 (669-733)	NA						Q4D7C0	NA	transmembrane_domain (36-58),transmembrane_domain (36-58),Pfam:UBA_e1_thiolCys (1-35)	NA		Q4E0W2		NA	Pfam:UCH_1 (88-411),Pfam:USP7_ICP0_bdg (560-887)	NA		Q4CZ35	NA	Cullin_Nedd8 (668-735),Pfam:Cullin_Nedd8 (669-733)	NA
Q4DYG8	A0A061J951	Pfam:UCH_1 (177-620),Pfam:UCH_1 (177-620)	NA		Q4E0W2	K2M637	Pfam:UCH_1 (88-411),Pfam:USP7_ICP0_bdg (560-887)	Pfam:UCH,Pfam:UCH_1,Pfam:USP7_ICP0_bdg		Q4D439	NA	Pfam:UQ_con (9-138),Pfam:UQ_con (9-138)	NA						Q4E0W2	F9W9A5	Pfam:UCH_1 (88-411),Pfam:USP7_ICP0_bdg (560-887)	NA		Q4CZ35		NA	Cullin_Nedd8 (668-735),Pfam:Cullin_Nedd8 (669-733)	NA		Q4D439	NA	Pfam:UQ_con (9-138),Pfam:UQ_con (9-138)	NA
Q4DE00	A0A061J6V8	Pfam:UQ_con (5-143),Pfam:UQ_con (5-143)	NA		Q4CZ35	NA	Cullin_Nedd8 (668-735),Pfam:Cullin_Nedd8 (669-733)	NA		Q4E680	NA	Pfam:UCH (304-723),ZnF_UBP (179-233)	NA						Q4CZ35	NA	Cullin_Nedd8 (668-735),Pfam:Cullin_Nedd8 (669-733)	NA		Q4D439		NA	Pfam:UQ_con (9-138),Pfam:UQ_con (9-138)	NA		Q4E680	NA	Pfam:UCH (304-723),ZnF_UBP (179-233)	NA
Q4E2E5	A0A061IXH9	ZnF_RBZ (1872-1897),Pfam:HECT (2652-2975)	NA		Q4D439	NA	Pfam:UQ_con (9-138),Pfam:UQ_con (9-138)	NA		Q4E5F9	NA	Pfam:Ubiquitin_2 (3-88),Pfam:Ubiquitin_2 (3-88)	NA						Q4D439	NA	Pfam:UQ_con (9-138),Pfam:UQ_con (9-138)	NA		Q4E680		NA	Pfam:UCH (304-723),ZnF_UBP (179-233)	NA		Q4E5F9	NA	Pfam:Ubiquitin_2 (3-88),Pfam:Ubiquitin_2 (3-88)	NA
Q4D7V1	A0A061ITV4	coiled_coil_region (2537-2562),Pfam:HECT (3820-4125)	NA		Q4E680	NA	Pfam:UCH (304-723),ZnF_UBP (179-233)	NA		Q4DYE1	NA	Pfam:zf-RING_2 (313-356),Pfam:zf-RING_2 (313-356)	NA						Q4E680	NA	Pfam:UCH (304-723),ZnF_UBP (179-233)	NA		Q4E5F9		NA	Pfam:Ubiquitin_2 (3-88),Pfam:Ubiquitin_2 (3-88)	NA		Q4DYE1	NA	Pfam:zf-RING_2 (313-356),Pfam:zf-RING_2 (313-356)	NA
Q4D0Q6	NA	RING (314-353),RING (314-353)	NA		Q4E5F9	NA	Pfam:Ubiquitin_2 (3-88),Pfam:Ubiquitin_2 (3-88)	NA		Q4DP92	NA	RHOD (352-487),transmembrane_domain (92-114)	NA						Q4E5F9	NA	Pfam:Ubiquitin_2 (3-88),Pfam:Ubiquitin_2 (3-88)	NA		Q4DYE1		NA	Pfam:zf-RING_2 (313-356),Pfam:zf-RING_2 (313-356)	NA		Q4DP92	NA	RHOD (352-487),transmembrane_domain (92-114)	NA
Q4D2A5	NA	Pfam:zf-C3HC4_3 (310-360),Pfam:zf-C3HC4_3 (310-360)	NA		Q4DYE1	NA	Pfam:zf-RING_2 (313-356),Pfam:zf-RING_2 (313-356)	NA		Q4DGN0	NA	Pfam:ThiF (6-581),Pfam:ThiF (6-581)	NA						Q4DYE1	NA	Pfam:zf-RING_2 (313-356),Pfam:zf-RING_2 (313-356)	NA		Q4DP92		NA	RHOD (352-487),transmembrane_domain (92-114)	NA		Q4DGN0	NA	Pfam:ThiF (6-581),Pfam:ThiF (6-581)	NA
Q4D7C0	A0A061J1N0	transmembrane_domain (36-58),transmembrane_domain (36-58),Pfam:UBA_e1_thiolCys (1-35)	NA		Q4DP92	NA	RHOD (352-487),transmembrane_domain (92-114)	NA		Q4DYQ0	NA	Pfam:zf-C3HC4_4 (8-48),Pfam:zf-RING_UBOX (8-46)	NA						Q4DP92	NA	RHOD (352-487),transmembrane_domain (92-114)	NA		Q4DGN0		NA	Pfam:ThiF (6-581),Pfam:ThiF (6-581)	NA		Q4DYQ0	NA	Pfam:zf-C3HC4_4 (8-48),Pfam:zf-RING_UBOX (8-46)	NA
Q4E0W2	NA	Pfam:UCH_1 (88-411),Pfam:USP7_ICP0_bdg (560-887)	NA		Q4DGN0	NA	Pfam:ThiF (6-581),Pfam:ThiF (6-581)	NA		Q4DYH3	NA	Pfam:ubiquitin (24-69),Pfam:ubiquitin (24-69)	NA						Q4DGN0	NA	Pfam:ThiF (6-581),Pfam:ThiF (6-581)	NA		Q4DYQ0		NA	Pfam:zf-C3HC4_4 (8-48),Pfam:zf-RING_UBOX (8-46)	NA		Q4DYH3	NA	Pfam:ubiquitin (24-69),Pfam:ubiquitin (24-69)	NA
Q4CZ35	A0A061J0N0	Cullin_Nedd8 (668-735),Pfam:Cullin_Nedd8 (669-733)	NA		Q4DYQ0	NA	Pfam:zf-C3HC4_4 (8-48),Pfam:zf-RING_UBOX (8-46)	NA		Q4DWH5	NA	Pfam:HECT (1301-1632),Pfam:HECT (1301-1632)	NA						Q4DYQ0	NA	Pfam:zf-C3HC4_4 (8-48),Pfam:zf-RING_UBOX (8-46)	NA		Q4DYH3		NA	Pfam:ubiquitin (24-69),Pfam:ubiquitin (24-69)	NA		Q4DWH5	NA	Pfam:HECT (1301-1632),Pfam:HECT (1301-1632)	NA
Q4D439	A0A061J6A3	Pfam:UQ_con (9-138),Pfam:UQ_con (9-138)	NA		Q4DYH3	NA	Pfam:ubiquitin (24-69),Pfam:ubiquitin (24-69)	NA		Q4E4A5	NA	FBOX (1061-1101),Pfam:Clathrin (756-902)	NA						Q4DYH3	NA	Pfam:ubiquitin (24-69),Pfam:ubiquitin (24-69)	NA		Q4DWH5		NA	Pfam:HECT (1301-1632),Pfam:HECT (1301-1632)	NA		Q4E4A5	NA	FBOX (1061-1101),Pfam:Clathrin (756-902)	NA
Q4E680	A0A061IVL8	Pfam:UCH (304-723),ZnF_UBP (179-233)	NA		Q4DWH5	NA	Pfam:HECT (1301-1632),Pfam:HECT (1301-1632)	NA		Q4D5K1	NA	Pfam:Peptidase_C54 (63-321)	NA						Q4DWH5	NA	Pfam:HECT (1301-1632),Pfam:HECT (1301-1632)	NA		Q4E4A5		NA	FBOX (1061-1101),Pfam:Clathrin (756-902)	NA		Q4D5K1	NA	Pfam:Peptidase_C54 (63-321)	NA
Q4E5F9	A0A061J0A8	Pfam:Ubiquitin_2 (3-88),Pfam:Ubiquitin_2 (3-88)	NA		Q4E4A5	NA	FBOX (1061-1101),Pfam:Clathrin (756-902)	NA		Q4DW65	NA	Pfam:SPRY (3025-3148),SPRY (3023-3149)	NA						Q4E4A5	NA	FBOX (1061-1101),Pfam:Clathrin (756-902)	NA		Q4D5K1		NA	Pfam:Peptidase_C54 (63-321)	NA		Q4DW65	NA	Pfam:SPRY (3025-3148),SPRY (3023-3149)	NA
Q4DYE1	A0A061J0G1	Pfam:zf-RING_2 (313-356),Pfam:zf-RING_2 (313-356)	NA		Q4D5K1	NA	Pfam:Peptidase_C54 (63-321)	NA		Q4DFD2	NA	Pfam:RNase_T (836-1008),Pfam:UCH_1 (487-644)	NA						Q4D5K1	NA	Pfam:Peptidase_C54 (63-321)	NA		Q4DW65		NA	Pfam:SPRY (3025-3148),SPRY (3023-3149)	NA		Q4DFD2	NA	Pfam:RNase_T (836-1008),Pfam:UCH_1 (487-644)	NA
Q4DP92	A0A061J6G2	RHOD (352-487),transmembrane_domain (92-114)	NA		Q4DW65	NA	Pfam:SPRY (3025-3148),SPRY (3023-3149)	NA		Q4DW87	Q57XK6	Pfam:U-box (519-591),Ubox (522-590)	Pfam:U-box,Ubox						Q4DW65	NA	Pfam:SPRY (3025-3148),SPRY (3023-3149)	NA		Q4DFD2		NA	Pfam:RNase_T (836-1008),Pfam:UCH_1 (487-644)	NA		Q4DW87	C9ZL32	Pfam:U-box (519-591),Ubox (522-590)	Pfam:U-box,Ubox
Q4DGN0	A0A061J9Y4	Pfam:ThiF (6-581),Pfam:ThiF (6-581)	NA		Q4DFD2	NA	Pfam:RNase_T (836-1008),Pfam:UCH_1 (487-644)	NA		Q4D7U8	Q57XK6	Pfam:U-box (519-591),Pfam:U-box (519-591)	Pfam:U-box,Ubox						Q4DFD2	NA	Pfam:RNase_T (836-1008),Pfam:UCH_1 (487-644)	NA		Q4DW87		NA	Pfam:U-box (519-591),Ubox (522-590)	NA		Q4D7U8	C9ZL32	Pfam:U-box (519-591),Pfam:U-box (519-591)	Pfam:U-box,Ubox
Q4DYQ0	A0A061J858	Pfam:zf-C3HC4_4 (8-48),Pfam:zf-RING_UBOX (8-46)	NA		Q4DW87	K2NVZ2	Pfam:U-box (519-591),Ubox (522-590)	Pfam:U-box,Ubox		Q4DSF1	NA	Pfam:ubiquitin (38-90),coiled_coil_region (169-277)	NA						Q4DW87	NA	Pfam:U-box (519-591),Ubox (522-590)	NA		Q4D7U8		NA	Pfam:U-box (519-591),Pfam:U-box (519-591)	NA		Q4DSF1	NA	Pfam:ubiquitin (38-90),coiled_coil_region (169-277)	NA
Q4DYH3	A0A061J736	Pfam:ubiquitin (24-69),Pfam:ubiquitin (24-69)	NA		Q4D7U8	K2NVZ2	Pfam:U-box (519-591),Pfam:U-box (519-591)	Pfam:U-box,Ubox		Q4D105	NA	Pfam:ubiquitin (734-800),Pfam:ubiquitin (734-800)	NA						Q4D7U8	NA	Pfam:U-box (519-591),Pfam:U-box (519-591)	NA		Q4DSF1		NA	Pfam:ubiquitin (38-90),coiled_coil_region (169-277)	NA		Q4D105	NA	Pfam:ubiquitin (734-800),Pfam:ubiquitin (734-800)	NA
Q4DWH5	A0A061J9G3	Pfam:HECT (1301-1632),Pfam:HECT (1301-1632)	NA		Q4DSF1	NA	Pfam:ubiquitin (38-90),coiled_coil_region (169-277)	NA		Q4E4Q7	NA	Pfam:Cullin (443-686),Pfam:Cullin (443-686)	NA						Q4DSF1	NA	Pfam:ubiquitin (38-90),coiled_coil_region (169-277)	NA		Q4D105		NA	Pfam:ubiquitin (734-800),Pfam:ubiquitin (734-800)	NA		Q4E4Q7	NA	Pfam:Cullin (443-686),Pfam:Cullin (443-686)	NA
Q4E4A5	A0A061J8A2	FBOX (1061-1101),Pfam:Clathrin (756-902)	NA		Q4D105	NA	Pfam:ubiquitin (734-800),Pfam:ubiquitin (734-800)	NA		Q4DLE5	NA	Pfam:HECT (1093-1518),Pfam:HECT (1093-1518)	NA						Q4D105	NA	Pfam:ubiquitin (734-800),Pfam:ubiquitin (734-800)	NA		Q4E4Q7		NA	Pfam:Cullin (443-686),Pfam:Cullin (443-686)	NA		Q4DLE5	NA	Pfam:HECT (1093-1518),Pfam:HECT (1093-1518)	NA
Q4D5K1	A0A061JBL6	Pfam:Peptidase_C54 (63-321)	NA		Q4E4Q7	NA	Pfam:Cullin (443-686),Pfam:Cullin (443-686)	NA		Q4D870	Q387C2	Pfam:UBA (338-373),Pfam:UBA (338-373)	NA						Q4E4Q7	NA	Pfam:Cullin (443-686),Pfam:Cullin (443-686)	NA		Q4DLE5		NA	Pfam:HECT (1093-1518),Pfam:HECT (1093-1518)	NA		Q4D870	D0A5S0	Pfam:UBA (338-373),Pfam:UBA (338-373)	NA
Q4DW65	A0A061IS45	Pfam:SPRY (3025-3148),SPRY (3023-3149)	NA		Q4DLE5	NA	Pfam:HECT (1093-1518),Pfam:HECT (1093-1518)	NA		Q4DSH5	NA	SPRY (82-206),SPRY (82-206)	NA						Q4DLE5	NA	Pfam:HECT (1093-1518),Pfam:HECT (1093-1518)	NA		Q4D870		NA	Pfam:UBA (338-373),Pfam:UBA (338-373)	NA		Q4DSH5	NA	SPRY (82-206),SPRY (82-206)	NA
Q4DFD2	A0A061JBF2	Pfam:RNase_T (836-1008),Pfam:UCH_1 (487-644)	NA		Q4D870	K2MAB2	Pfam:UBA (338-373),Pfam:UBA (338-373)	Pfam:UBA,UBA		Q4DZM6	NA	HECTc (1471-1847),Pfam:HECT (1507-1847)	NA						Q4D870	F9WB48	Pfam:UBA (338-373),Pfam:UBA (338-373)	NA		Q4DSH5		NA	SPRY (82-206),SPRY (82-206)	NA		Q4DZM6	NA	HECTc (1471-1847),Pfam:HECT (1507-1847)	NA
Q4DW87	NA	Pfam:U-box (519-591),Ubox (522-590)	NA		Q4DSH5	NA	SPRY (82-206),SPRY (82-206)	NA		Q4D897	NA	RING (315-357),Pfam:zf-MIZ (311-360)	NA						Q4DSH5	NA	SPRY (82-206),SPRY (82-206)	NA		Q4DZM6		NA	HECTc (1471-1847),Pfam:HECT (1507-1847)	NA		Q4D897	NA	RING (315-357),Pfam:zf-MIZ (311-360)	NA
Q4D7U8	NA	Pfam:U-box (519-591),Pfam:U-box (519-591)	NA		Q4DZM6	NA	HECTc (1471-1847),Pfam:HECT (1507-1847)	NA		Q4DNX6	NA	Pfam:zf-MIZ (267-316),RING (271-313)	NA						Q4DZM6	NA	HECTc (1471-1847),Pfam:HECT (1507-1847)	NA		Q4D897		NA	RING (315-357),Pfam:zf-MIZ (311-360)	NA		Q4DNX6	NA	Pfam:zf-MIZ (267-316),RING (271-313)	NA
Q4DSF1	A0A061IV28	Pfam:ubiquitin (38-90),coiled_coil_region (169-277)	NA		Q4D897	NA	RING (315-357),Pfam:zf-MIZ (311-360)	NA		Q4D870	NA	Pfam:UBA (338-373),Pfam:UBA (338-373)	NA						Q4D897	NA	RING (315-357),Pfam:zf-MIZ (311-360)	NA		Q4DNX6		NA	Pfam:zf-MIZ (267-316),RING (271-313)	NA		Q4D870	NA	Pfam:UBA (338-373),Pfam:UBA (338-373)	NA
Q4D105	A0A061J9V9	Pfam:ubiquitin (734-800),Pfam:ubiquitin (734-800)	NA		Q4DNX6	NA	Pfam:zf-MIZ (267-316),RING (271-313)	NA		Q4DL42	NA	UBA (337-375),UBA (337-375)	NA						Q4DNX6	NA	Pfam:zf-MIZ (267-316),RING (271-313)	NA		Q4D870		NA	Pfam:UBA (338-373),Pfam:UBA (338-373)	NA		Q4DL42	NA	UBA (337-375),UBA (337-375)	NA
Q4E4Q7	A0A061J1Y8	Pfam:Cullin (443-686),Pfam:Cullin (443-686)	NA		Q4D870	NA	Pfam:UBA (338-373),Pfam:UBA (338-373)	NA		Q4DHT9	NA	Pfam:U-box (539-609),coiled_coil_region (464-492)	NA						Q4D870	NA	Pfam:UBA (338-373),Pfam:UBA (338-373)	NA		Q4DL42		NA	UBA (337-375),UBA (337-375)	NA		Q4DHT9	NA	Pfam:U-box (539-609),coiled_coil_region (464-492)	NA
Q4DLE5	A0A061IXX4	Pfam:HECT (1093-1518),Pfam:HECT (1093-1518)	NA		Q4DL42	NA	UBA (337-375),UBA (337-375)	NA		Q4D029	NA	coiled_coil_region (464-492),Pfam:U-box (539-609)	NA						Q4DL42	NA	UBA (337-375),UBA (337-375)	NA		Q4DHT9		NA	Pfam:U-box (539-609),coiled_coil_region (464-492)	NA		Q4D029	NA	coiled_coil_region (464-492),Pfam:U-box (539-609)	NA
Q4D870	NA	Pfam:UBA (338-373),Pfam:UBA (338-373)	NA		Q4DHT9	NA	Pfam:U-box (539-609),coiled_coil_region (464-492)	NA		Q4D6F3	NA	PHD (116-161),PHD (116-161)	NA						Q4DHT9	NA	Pfam:U-box (539-609),coiled_coil_region (464-492)	NA		Q4D029		NA	coiled_coil_region (464-492),Pfam:U-box (539-609)	NA		Q4D6F3	NA	PHD (116-161),PHD (116-161)	NA
Q4DSH5	A0A061IWK5	SPRY (82-206),SPRY (82-206)	NA		Q4D029	NA	coiled_coil_region (464-492),Pfam:U-box (539-609)	NA		Q4DIY7	NA	PHD (183-228),PHD (183-228)	NA						Q4D029	NA	coiled_coil_region (464-492),Pfam:U-box (539-609)	NA		Q4D6F3		NA	PHD (116-161),PHD (116-161)	NA		Q4DIY7	NA	PHD (183-228),PHD (183-228)	NA
Q4DZM6	A0A061IVK7	HECTc (1471-1847),Pfam:HECT (1507-1847)	NA		Q4D6F3	NA	PHD (116-161),PHD (116-161)	NA		Q4DR65	NA	EFh (305-333),Pfam:zf-C3HC4 (19-71)	NA						Q4D6F3	NA	PHD (116-161),PHD (116-161)	NA		Q4DIY7		NA	PHD (183-228),PHD (183-228)	NA		Q4DR65	NA	EFh (305-333),Pfam:zf-C3HC4 (19-71)	NA
Q4D897	NA	RING (315-357),Pfam:zf-MIZ (311-360)	NA		Q4DIY7	NA	PHD (183-228),PHD (183-228)	NA		Q4D662	NA	RING (19-71),Pfam:zf-C3HC4 (19-71)	NA						Q4DIY7	NA	PHD (183-228),PHD (183-228)	NA		Q4DR65		NA	EFh (305-333),Pfam:zf-C3HC4 (19-71)	NA		Q4D662	NA	RING (19-71),Pfam:zf-C3HC4 (19-71)	NA
Q4DNX6	NA	Pfam:zf-MIZ (267-316),RING (271-313)	NA		Q4DR65	NA	EFh (305-333),Pfam:zf-C3HC4 (19-71)	NA		Q4CR46	NA	Pfam:zf-C3HC4 (67-110),RING (71-110)	NA						Q4DR65	NA	EFh (305-333),Pfam:zf-C3HC4 (19-71)	NA		Q4D662		NA	RING (19-71),Pfam:zf-C3HC4 (19-71)	NA		Q4CR46	NA	Pfam:zf-C3HC4 (67-110),RING (71-110)	NA
Q4D870	NA	Pfam:UBA (338-373),Pfam:UBA (338-373)	NA		Q4D662	NA	RING (19-71),Pfam:zf-C3HC4 (19-71)	NA		Q4E565	NA	DUF862 (55-232),DUF862 (55-232)	NA						Q4D662	NA	RING (19-71),Pfam:zf-C3HC4 (19-71)	NA		Q4CR46		NA	Pfam:zf-C3HC4 (67-110),RING (71-110)	NA		Q4E565	NA	DUF862 (55-232),DUF862 (55-232)	NA
Q4DL42	NA	UBA (337-375),UBA (337-375)	NA		Q4CR46	NA	Pfam:zf-C3HC4 (67-110),RING (71-110)	NA		Q4DWL2	NA	DUF862 (55-232),DUF862 (55-232)	NA						Q4CR46	NA	Pfam:zf-C3HC4 (67-110),RING (71-110)	NA		Q4E565		NA	DUF862 (55-232),DUF862 (55-232)	NA		Q4DWL2	NA	DUF862 (55-232),DUF862 (55-232)	NA
Q4DHT9	NA	Pfam:U-box (539-609),coiled_coil_region (464-492)	NA		Q4E565	NA	DUF862 (55-232),DUF862 (55-232)	NA		Q4DNK1	NA	DUF862 (94-238),DUF862 (94-238)	NA						Q4E565	NA	DUF862 (55-232),DUF862 (55-232)	NA		Q4DWL2		NA	DUF862 (55-232),DUF862 (55-232)	NA		Q4DNK1	NA	DUF862 (94-238),DUF862 (94-238)	NA
Q4D029	NA	coiled_coil_region (464-492),Pfam:U-box (539-609)	NA		Q4DWL2	NA	DUF862 (55-232),DUF862 (55-232)	NA		Q4D3X5	NA	DUF862 (94-238),DUF862 (94-238)	NA						Q4DWL2	NA	DUF862 (55-232),DUF862 (55-232)	NA		Q4DNK1		NA	DUF862 (94-238),DUF862 (94-238)	NA		Q4D3X5	NA	DUF862 (94-238),DUF862 (94-238)	NA
Q4D6F3	NA	PHD (116-161),PHD (116-161)	NA		Q4DNK1	NA	DUF862 (94-238),DUF862 (94-238)	NA		Q4DZZ3	NA	NA	NA						Q4DNK1	NA	DUF862 (94-238),DUF862 (94-238)	NA		Q4D3X5		NA	DUF862 (94-238),DUF862 (94-238)	NA		Q4DZZ3	NA	NA	NA
Q4DIY7	NA	PHD (183-228),PHD (183-228)	NA		Q4D3X5	NA	DUF862 (94-238),DUF862 (94-238)	NA		Q4DLK6	NA	NA	NA						Q4D3X5	NA	DUF862 (94-238),DUF862 (94-238)	NA		Q4DZZ3		NA	NA	NA		Q4DLK6	NA	NA	NA
Q4DR65	NA	EFh (305-333),Pfam:zf-C3HC4 (19-71)	NA		Q4DZZ3	NA	NA	NA		Q4CVH0	NA	Pfam:ThiF (22-278),Pfam:ThiF (22-278)	NA						Q4DZZ3	NA	NA	NA		Q4DLK6		NA	NA	NA		Q4CVH0	NA	Pfam:ThiF (22-278),Pfam:ThiF (22-278)	NA
Q4D662	NA	RING (19-71),Pfam:zf-C3HC4 (19-71)	NA		Q4DLK6	NA	NA	NA		Q4CWP7	NA	Pfam:ThiF (1-131),coiled_coil_region (150-178)	NA						Q4DLK6	NA	NA	NA		Q4CVH0		NA	Pfam:ThiF (22-278),Pfam:ThiF (22-278)	NA		Q4CWP7	NA	Pfam:ThiF (1-131),coiled_coil_region (150-178)	NA
Q4CR46	NA	Pfam:zf-C3HC4 (67-110),RING (71-110)	NA		Q4CVH0	NA	Pfam:ThiF (22-278),Pfam:ThiF (22-278)	NA		Q4E560	NA	Pfam:Peptidase_C97 (69-220),Pfam:Peptidase_C97 (69-220)	NA						Q4CVH0	NA	Pfam:ThiF (22-278),Pfam:ThiF (22-278)	NA		Q4CWP7		NA	Pfam:ThiF (1-131),coiled_coil_region (150-178)	NA		Q4E560	NA	Pfam:Peptidase_C97 (69-220),Pfam:Peptidase_C97 (69-220)	NA
Q4E565	NA	DUF862 (55-232),DUF862 (55-232)	NA		Q4CWP7	NA	Pfam:ThiF (1-131),coiled_coil_region (150-178)	NA		Q4DWK7	NA	Pfam:Peptidase_C97 (70-221),Pfam:Peptidase_C97 (70-221)	NA						Q4CWP7	NA	Pfam:ThiF (1-131),coiled_coil_region (150-178)	NA		Q4E560		NA	Pfam:Peptidase_C97 (69-220),Pfam:Peptidase_C97 (69-220)	NA		Q4DWK7	NA	Pfam:Peptidase_C97 (70-221),Pfam:Peptidase_C97 (70-221)	NA
Q4DWL2	NA	DUF862 (55-232),DUF862 (55-232)	NA		Q4E560	NA	Pfam:Peptidase_C97 (69-220),Pfam:Peptidase_C97 (69-220)	NA		Q4DPJ5	NA	Pfam:zf-RING_2 (56-99),Pfam:zf-RING_2 (56-99)	NA						Q4E560	NA	Pfam:Peptidase_C97 (69-220),Pfam:Peptidase_C97 (69-220)	NA		Q4DWK7		NA	Pfam:Peptidase_C97 (70-221),Pfam:Peptidase_C97 (70-221)	NA		Q4DPJ5	NA	Pfam:zf-RING_2 (56-99),Pfam:zf-RING_2 (56-99)	NA
Q4DNK1	NA	DUF862 (94-238),DUF862 (94-238)	NA		Q4DWK7	NA	Pfam:Peptidase_C97 (70-221),Pfam:Peptidase_C97 (70-221)	NA		Q4DL73	NA	RING (58-98),Pfam:zf-C3HC4_2 (58-98)	NA						Q4DWK7	NA	Pfam:Peptidase_C97 (70-221),Pfam:Peptidase_C97 (70-221)	NA		Q4DPJ5		NA	Pfam:zf-RING_2 (56-99),Pfam:zf-RING_2 (56-99)	NA		Q4DL73	NA	RING (58-98),Pfam:zf-C3HC4_2 (58-98)	NA
Q4D3X5	NA	DUF862 (94-238),DUF862 (94-238)	NA		Q4DPJ5	NA	Pfam:zf-RING_2 (56-99),Pfam:zf-RING_2 (56-99)	NA		Q4DVD1	NA	Pfam:Cullin (76-278),Pfam:Cullin (76-278)	NA						Q4DPJ5	NA	Pfam:zf-RING_2 (56-99),Pfam:zf-RING_2 (56-99)	NA		Q4DL73		NA	RING (58-98),Pfam:zf-C3HC4_2 (58-98)	NA		Q4DVD1	NA	Pfam:Cullin (76-278),Pfam:Cullin (76-278)	NA
Q4DZZ3	NA	NA	NA		Q4DL73	NA	RING (58-98),Pfam:zf-C3HC4_2 (58-98)	NA		Q4CUC0	NA	Pfam:Cullin_Nedd8 (1156-1220),CULLIN (821-969)	NA						Q4DL73	NA	RING (58-98),Pfam:zf-C3HC4_2 (58-98)	NA		Q4DVD1		NA	Pfam:Cullin (76-278),Pfam:Cullin (76-278)	NA		Q4CUC0	NA	Pfam:Cullin_Nedd8 (1156-1220),CULLIN (821-969)	NA
Q4DLK6	NA	NA	NA		Q4DVD1	NA	Pfam:Cullin (76-278),Pfam:Cullin (76-278)	NA		Q4DCF4	NA	RING (187-227),RING (187-227)	NA						Q4DVD1	NA	Pfam:Cullin (76-278),Pfam:Cullin (76-278)	NA		Q4CUC0		NA	Pfam:Cullin_Nedd8 (1156-1220),CULLIN (821-969)	NA		Q4DCF4	NA	RING (187-227),RING (187-227)	NA
Q4CVH0	NA	Pfam:ThiF (22-278),Pfam:ThiF (22-278)	NA		Q4CUC0	NA	Pfam:Cullin_Nedd8 (1156-1220),CULLIN (821-969)	NA		Q4CPI2	NA	RING (785-825),RING (785-825)	NA						Q4CUC0	NA	Pfam:Cullin_Nedd8 (1156-1220),CULLIN (821-969)	NA		Q4DCF4		NA	RING (187-227),RING (187-227)	NA		Q4CPI2	NA	RING (785-825),RING (785-825)	NA
Q4CWP7	NA	Pfam:ThiF (1-131),coiled_coil_region (150-178)	NA		Q4DCF4	NA	RING (187-227),RING (187-227)	NA		Q4E1T1	NA	Pfam:zf-C3HC4 (186-227),Pfam:zf-ANAPC11 (172-234)	NA						Q4DCF4	NA	RING (187-227),RING (187-227)	NA		Q4CPI2		NA	RING (785-825),RING (785-825)	NA		Q4E1T1	NA	Pfam:zf-C3HC4 (186-227),Pfam:zf-ANAPC11 (172-234)	NA
Q4E560	NA	Pfam:Peptidase_C97 (69-220),Pfam:Peptidase_C97 (69-220)	NA		Q4CPI2	NA	RING (785-825),RING (785-825)	NA		Q4D0X0	NA	RING (133-174),Pfam:zf-RING_11 (132-161)	NA						Q4CPI2	NA	RING (785-825),RING (785-825)	NA		Q4E1T1		NA	Pfam:zf-C3HC4 (186-227),Pfam:zf-ANAPC11 (172-234)	NA		Q4D0X0	NA	RING (133-174),Pfam:zf-RING_11 (132-161)	NA
Q4DWK7	NA	Pfam:Peptidase_C97 (70-221),Pfam:Peptidase_C97 (70-221)	NA		Q4E1T1	NA	Pfam:zf-C3HC4 (186-227),Pfam:zf-ANAPC11 (172-234)	NA		Q4DH98	Q388E9	JAB_MPN (49-193),Pfam:MitMem_reg (213-324)	Pfam:JAB,Pfam:MitMem_reg,JAB_MPN						Q4E1T1	NA	Pfam:zf-C3HC4 (186-227),Pfam:zf-ANAPC11 (172-234)	NA		Q4D0X0		NA	RING (133-174),Pfam:zf-RING_11 (132-161)	NA		Q4DH98	D0A0A6	JAB_MPN (49-193),Pfam:MitMem_reg (213-324)	JAB_MPN,Pfam:JAB,Pfam:MitMem_reg
Q4DPJ5	NA	Pfam:zf-RING_2 (56-99),Pfam:zf-RING_2 (56-99)	NA		Q4D0X0	NA	RING (133-174),Pfam:zf-RING_11 (132-161)	NA		Q4CYA6	Q388E9	Pfam:JAB (81-198),JAB_MPN (85-229)	Pfam:JAB,Pfam:MitMem_reg,JAB_MPN						Q4D0X0	NA	RING (133-174),Pfam:zf-RING_11 (132-161)	NA		Q4DH98		NA	JAB_MPN (49-193),Pfam:MitMem_reg (213-324)	NA		Q4CYA6	D0A0A6	Pfam:JAB (81-198),JAB_MPN (85-229)	JAB_MPN,Pfam:JAB,Pfam:MitMem_reg
Q4DL73	NA	RING (58-98),Pfam:zf-C3HC4_2 (58-98)	NA		Q4DH98	K2N001	JAB_MPN (49-193),Pfam:MitMem_reg (213-324)	JAB_MPN,Pfam:MitMem_reg,coiled_coil_region,Pfam:JAB		Q4DDL9	Q57Z21	RING (276-316),Pfam:zf-C3HC4 (276-316)	RING,coiled_coil_region,Pfam:zf-C3HC4_3,Pfam:zf-C3HC4						Q4DH98	NA	JAB_MPN (49-193),Pfam:MitMem_reg (213-324)	NA		Q4CYA6		NA	Pfam:JAB (81-198),JAB_MPN (85-229)	NA		Q4DDL9	C9ZPW1	RING (276-316),Pfam:zf-C3HC4 (276-316)	coiled_coil_region,Pfam:zf-C3HC4,Pfam:zf-C3HC4_3,RING
Q4DVD1	NA	Pfam:Cullin (76-278),Pfam:Cullin (76-278)	NA		Q4CYA6	K2N001	Pfam:JAB (81-198),JAB_MPN (85-229)	JAB_MPN,Pfam:MitMem_reg,coiled_coil_region,Pfam:JAB		Q4D8Z5	Q57Z21	Pfam:zf-C3HC4 (276-316),Pfam:zf-C3HC4 (276-316)	RING,coiled_coil_region,Pfam:zf-C3HC4_3,Pfam:zf-C3HC4						Q4CYA6	NA	Pfam:JAB (81-198),JAB_MPN (85-229)	NA		Q4DDL9		NA	RING (276-316),Pfam:zf-C3HC4 (276-316)	NA		Q4D8Z5	C9ZPW1	Pfam:zf-C3HC4 (276-316),Pfam:zf-C3HC4 (276-316)	coiled_coil_region,Pfam:zf-C3HC4,Pfam:zf-C3HC4_3,RING
Q4CUC0	NA	Pfam:Cullin_Nedd8 (1156-1220),CULLIN (821-969)	NA		Q4DDL9	K2LYV1	RING (276-316),Pfam:zf-C3HC4 (276-316)	Pfam:zf-C3HC4,coiled_coil_region,coiled_coil_region,coiled_coil_region,signal_peptide,RING,Pfam:zf-C3HC4_3		Q4DNK3	Q381Y4	Pfam:WLM (272-391),Pfam:WLM (272-391)	Pfam:WLM,Pfam:WLM,ZnF_RBZ,ZnF_RBZ						Q4DDL9	NA	RING (276-316),Pfam:zf-C3HC4 (276-316)	NA		Q4D8Z5		NA	Pfam:zf-C3HC4 (276-316),Pfam:zf-C3HC4 (276-316)	NA		Q4DNK3	D0AA06	Pfam:WLM (272-391),Pfam:WLM (272-391)	ZnF_RBZ,ZnF_RBZ,Pfam:WLM,Pfam:WLM
Q4DCF4	NA	RING (187-227),RING (187-227)	NA		Q4D8Z5	K2LYV1	Pfam:zf-C3HC4 (276-316),Pfam:zf-C3HC4 (276-316)	Pfam:zf-C3HC4,coiled_coil_region,coiled_coil_region,coiled_coil_region,signal_peptide,RING,Pfam:zf-C3HC4_3		Q4D3X7	Q381Y4	ZnF_RBZ (470-495),Pfam:WLM (272-395)	Pfam:WLM,Pfam:WLM,ZnF_RBZ,ZnF_RBZ						Q4D8Z5	NA	Pfam:zf-C3HC4 (276-316),Pfam:zf-C3HC4 (276-316)	NA		Q4DNK3		NA	Pfam:WLM (272-391),Pfam:WLM (272-391)	NA		Q4D3X7	D0AA06	ZnF_RBZ (470-495),Pfam:WLM (272-395)	ZnF_RBZ,ZnF_RBZ,Pfam:WLM,Pfam:WLM
Q4CPI2	NA	RING (785-825),RING (785-825)	NA		Q4DNK3	K2NWC7	Pfam:WLM (272-391),Pfam:WLM (272-391)	ZnF_RBZ,ZnF_RBZ,ZnF_RBZ,Pfam:WLM,Pfam:zf-RanBP		Q4DGS4	Q386A3	UBQ (3-73),Pfam:ubiquitin (10-75)	Pfam:ubiquitin,UBQ,coiled_coil_region						Q4DNK3	NA	Pfam:WLM (272-391),Pfam:WLM (272-391)	NA		Q4D3X7		NA	ZnF_RBZ (470-495),Pfam:WLM (272-395)	NA		Q4DGS4	D0A6Q3	UBQ (3-73),Pfam:ubiquitin (10-75)	coiled_coil_region,UBQ,Pfam:ubiquitin
Q4E1T1	NA	Pfam:zf-C3HC4 (186-227),Pfam:zf-ANAPC11 (172-234)	NA		Q4D3X7	K2NWC7	ZnF_RBZ (470-495),Pfam:WLM (272-395)	ZnF_RBZ,ZnF_RBZ,ZnF_RBZ,Pfam:WLM,Pfam:zf-RanBP		Q4D6K0	Q386A3	coiled_coil_region (367-392),Pfam:ubiquitin (10-75)	Pfam:ubiquitin,UBQ,coiled_coil_region						Q4D3X7	NA	ZnF_RBZ (470-495),Pfam:WLM (272-395)	NA		Q4DGS4		NA	UBQ (3-73),Pfam:ubiquitin (10-75)	NA		Q4D6K0	D0A6Q3	coiled_coil_region (367-392),Pfam:ubiquitin (10-75)	coiled_coil_region,UBQ,Pfam:ubiquitin
Q4D0X0	NA	RING (133-174),Pfam:zf-RING_11 (132-161)	NA		Q4DGS4	K2NRR4	UBQ (3-73),Pfam:ubiquitin (10-75)	Pfam:ubiquitin,UBQ		Q4DPR2	Q57W52	Pfam:OTU (401-508),ZnF_RBZ (304-333)	ZnF_RBZ,Pfam:OTU						Q4DGS4	NA	UBQ (3-73),Pfam:ubiquitin (10-75)	NA		Q4D6K0		NA	coiled_coil_region (367-392),Pfam:ubiquitin (10-75)	NA		Q4DPR2	C9ZNN0	Pfam:OTU (401-508),ZnF_RBZ (304-333)	ZnF_RBZ,Pfam:OTU
Q4DH98	NA	JAB_MPN (49-193),Pfam:MitMem_reg (213-324)	NA		Q4D6K0	K2NRR4	coiled_coil_region (367-392),Pfam:ubiquitin (10-75)	Pfam:ubiquitin,UBQ		Q4CNA5	Q57W52	ZnF_RBZ (304-333),Pfam:OTU (401-509)	ZnF_RBZ,Pfam:OTU						Q4D6K0	NA	coiled_coil_region (367-392),Pfam:ubiquitin (10-75)	NA		Q4DPR2		NA	Pfam:OTU (401-508),ZnF_RBZ (304-333)	NA		Q4CNA5	C9ZNN0	ZnF_RBZ (304-333),Pfam:OTU (401-509)	ZnF_RBZ,Pfam:OTU
Q4CYA6	NA	Pfam:JAB (81-198),JAB_MPN (85-229)	NA		Q4DPR2	K2N2H1	Pfam:OTU (401-508),ZnF_RBZ (304-333)	Pfam:OTU,ZnF_RBZ,ZnF_RBZ		Q4DLU8	Q38EC7	Pfam:zf-rbx1 (112-182),Pfam:zf-rbx1 (112-182)	Pfam:zf-C3HC4_3,Pfam:zf-RING_2,RING						Q4DPR2	NA	Pfam:OTU (401-508),ZnF_RBZ (304-333)	NA		Q4CNA5		NA	ZnF_RBZ (304-333),Pfam:OTU (401-509)	NA		Q4DLU8	C9ZY83	Pfam:zf-rbx1 (112-182),Pfam:zf-rbx1 (112-182)	Pfam:zf-C3HC4_3,RING,Pfam:zf-RING_2
Q4DDL9	NA	RING (276-316),Pfam:zf-C3HC4 (276-316)	NA		Q4CNA5	K2N2H1	ZnF_RBZ (304-333),Pfam:OTU (401-509)	Pfam:OTU,ZnF_RBZ,ZnF_RBZ		Q4D821	Q38EC7	Pfam:zf-RING_11 (141-168),Pfam:zf-RING_2 (139-182)	Pfam:zf-C3HC4_3,Pfam:zf-RING_2,RING						Q4CNA5	NA	ZnF_RBZ (304-333),Pfam:OTU (401-509)	NA		Q4DLU8		NA	Pfam:zf-rbx1 (112-182),Pfam:zf-rbx1 (112-182)	NA		Q4D821	C9ZY83	Pfam:zf-RING_11 (141-168),Pfam:zf-RING_2 (139-182)	Pfam:zf-C3HC4_3,RING,Pfam:zf-RING_2
Q4D8Z5	NA	Pfam:zf-C3HC4 (276-316),Pfam:zf-C3HC4 (276-316)	NA		Q4DLU8	K2NN54	Pfam:zf-rbx1 (112-182),Pfam:zf-rbx1 (112-182)	RING,Pfam:zf-RING_2,Pfam:zf-rbx1,Pfam:zf-RING_11		Q4DGN0	Q586W2	Pfam:ThiF (6-581),Pfam:ThiF (6-581)	Pfam:ThiF						Q4DLU8	NA	Pfam:zf-rbx1 (112-182),Pfam:zf-rbx1 (112-182)	NA		Q4D821		NA	Pfam:zf-RING_11 (141-168),Pfam:zf-RING_2 (139-182)	NA		Q4DGN0	C9ZJC1	Pfam:ThiF (6-581),Pfam:ThiF (6-581)	Pfam:ThiF
Q4DNK3	NA	Pfam:WLM (272-391),Pfam:WLM (272-391)	NA		Q4D821	K2NN54	Pfam:zf-RING_11 (141-168),Pfam:zf-RING_2 (139-182)	RING,Pfam:zf-RING_2,Pfam:zf-rbx1,Pfam:zf-RING_11		Q4E0G2	Q38F81	Pfam:ThiF (32-355),Pfam:ThiF (32-355)	Pfam:ThiF						Q4D821	NA	Pfam:zf-RING_11 (141-168),Pfam:zf-RING_2 (139-182)	NA		Q4DGN0		NA	Pfam:ThiF (6-581),Pfam:ThiF (6-581)	NA		Q4E0G2	C9ZXM5	Pfam:ThiF (32-355),Pfam:ThiF (32-355)	Pfam:ThiF
Q4D3X7	NA	ZnF_RBZ (470-495),Pfam:WLM (272-395)	NA		Q4DGN0	K2MLX0	Pfam:ThiF (6-581),Pfam:ThiF (6-581)	Pfam:ThiF		Q4E168	Q38F81	Pfam:ThiF (33-355),Pfam:ThiF (33-355)	Pfam:ThiF						Q4DGN0	F9W7G0	Pfam:ThiF (6-581),Pfam:ThiF (6-581)	Pfam:ThiF		Q4E0G2		NA	Pfam:ThiF (32-355),Pfam:ThiF (32-355)	NA		Q4E168	C9ZXM5	Pfam:ThiF (33-355),Pfam:ThiF (33-355)	Pfam:ThiF
Q4DGS4	NA	UBQ (3-73),Pfam:ubiquitin (10-75)	NA		Q4E0G2	K2NIW7	Pfam:ThiF (32-355),Pfam:ThiF (32-355)	Pfam:ThiF		Q4DP57	Q4GYC6	Pfam:zf-C3HC4 (721-766),Pfam:zf-C3HC4 (721-766)	RING,coiled_coil_region,coiled_coil_region,coiled_coil_region,Pfam:zf-C3HC4						Q4E0G2	NA	Pfam:ThiF (32-355),Pfam:ThiF (32-355)	NA		Q4E168		NA	Pfam:ThiF (33-355),Pfam:ThiF (33-355)	NA		Q4DP57	C9ZI24	Pfam:zf-C3HC4 (721-766),Pfam:zf-C3HC4 (721-766)	coiled_coil_region,coiled_coil_region,coiled_coil_region,RING,Pfam:zf-C3HC4
Q4D6K0	NA	coiled_coil_region (367-392),Pfam:ubiquitin (10-75)	NA		Q4E168	K2NIW7	Pfam:ThiF (33-355),Pfam:ThiF (33-355)	Pfam:ThiF		Q4E5S0	Q4GYC6	Pfam:zf-C3HC4 (721-766),Pfam:zf-C3HC4 (721-766)	RING,coiled_coil_region,coiled_coil_region,coiled_coil_region,Pfam:zf-C3HC4						Q4E168	NA	Pfam:ThiF (33-355),Pfam:ThiF (33-355)	NA		Q4DP57		NA	Pfam:zf-C3HC4 (721-766),Pfam:zf-C3HC4 (721-766)	NA		Q4E5S0	C9ZI24	Pfam:zf-C3HC4 (721-766),Pfam:zf-C3HC4 (721-766)	coiled_coil_region,coiled_coil_region,coiled_coil_region,RING,Pfam:zf-C3HC4
Q4DPR2	NA	Pfam:OTU (401-508),ZnF_RBZ (304-333)	NA		Q4DP57	K2N786	Pfam:zf-C3HC4 (721-766),Pfam:zf-C3HC4 (721-766)	coiled_coil_region,coiled_coil_region,RING		Q4DDT1	Q57X29	Pfam:JAB (56-197),JAB_MPN (60-224)	JAB_MPN,Pfam:JAB						Q4DP57	NA	Pfam:zf-C3HC4 (721-766),Pfam:zf-C3HC4 (721-766)	NA		Q4E5S0		NA	Pfam:zf-C3HC4 (721-766),Pfam:zf-C3HC4 (721-766)	NA		Q4DDT1	C9ZW23	Pfam:JAB (56-197),JAB_MPN (60-224)	JAB_MPN,Pfam:JAB
Q4CNA5	NA	ZnF_RBZ (304-333),Pfam:OTU (401-509)	NA		Q4E5S0	K2N786	Pfam:zf-C3HC4 (721-766),Pfam:zf-C3HC4 (721-766)	coiled_coil_region,coiled_coil_region,RING		Q4DL11	Q57X29	Pfam:JAB (56-197),Pfam:JAB (56-197)	JAB_MPN,Pfam:JAB						Q4E5S0	NA	Pfam:zf-C3HC4 (721-766),Pfam:zf-C3HC4 (721-766)	NA		Q4DDT1		NA	Pfam:JAB (56-197),JAB_MPN (60-224)	NA		Q4DL11	C9ZW23	Pfam:JAB (56-197),Pfam:JAB (56-197)	JAB_MPN,Pfam:JAB
Q4DLU8	NA	Pfam:zf-rbx1 (112-182),Pfam:zf-rbx1 (112-182)	NA		Q4DDT1	NA	Pfam:JAB (56-197),JAB_MPN (60-224)	NA		Q4DPM7	Q57X29	JAB_MPN (60-224),Pfam:JAB (56-197)	JAB_MPN,Pfam:JAB						Q4DDT1	NA	Pfam:JAB (56-197),JAB_MPN (60-224)	NA		Q4DL11		NA	Pfam:JAB (56-197),Pfam:JAB (56-197)	NA		Q4DPM7	C9ZW23	JAB_MPN (60-224),Pfam:JAB (56-197)	JAB_MPN,Pfam:JAB
Q4D821	NA	Pfam:zf-RING_11 (141-168),Pfam:zf-RING_2 (139-182)	NA		Q4DL11	NA	Pfam:JAB (56-197),Pfam:JAB (56-197)	NA		Q4CSC6	Q586F5	Pfam:zf-MIZ (405-454),Pfam:zf-MIZ (405-454)	Pfam:zf-MIZ						Q4DL11	NA	Pfam:JAB (56-197),Pfam:JAB (56-197)	NA		Q4DPM7		NA	JAB_MPN (60-224),Pfam:JAB (56-197)	NA		Q4CSC6	C9ZRF8	Pfam:zf-MIZ (405-454),Pfam:zf-MIZ (405-454)	Pfam:zf-MIZ
Q4DGN0	NA	Pfam:ThiF (6-581),Pfam:ThiF (6-581)	NA		Q4DPM7	NA	JAB_MPN (60-224),Pfam:JAB (56-197)	NA		Q4E3Z8	Q382U7	Pfam:zf-rbx1 (198-289),Pfam:zf-ANAPC11 (251-295)	RING,Pfam:zf-RING_2,Pfam:zf-ANAPC11,Pfam:zf-rbx1,Pfam:zf-C3HC4						Q4DPM7	NA	JAB_MPN (60-224),Pfam:JAB (56-197)	NA		Q4CSC6		NA	Pfam:zf-MIZ (405-454),Pfam:zf-MIZ (405-454)	NA		Q4E3Z8	D0A9A8	Pfam:zf-rbx1 (198-289),Pfam:zf-ANAPC11 (251-295)	RING,Pfam:zf-ANAPC11,Pfam:zf-rbx1,Pfam:zf-RING_2,Pfam:zf-C3HC4
Q4E0G2	NA	Pfam:ThiF (32-355),Pfam:ThiF (32-355)	NA		Q4CSC6	K2P9D4	Pfam:zf-MIZ (405-454),Pfam:zf-MIZ (405-454)	Pfam:zf-MIZ		Q4D6F3	Q387D3	PHD (116-161),PHD (116-161)	Pfam:zf-C3HC4,Pfam:PHD,Pfam:zf-RING_2,RING,RING,PHD						Q4CSC6	F9W8V2	Pfam:zf-MIZ (405-454),Pfam:zf-MIZ (405-454)	Pfam:zf-MIZ		Q4E3Z8		NA	Pfam:zf-rbx1 (198-289),Pfam:zf-ANAPC11 (251-295)	NA		Q4D6F3	D0A5Q9	PHD (116-161),PHD (116-161)	Pfam:zf-C3HC4,Pfam:zf-RING_2,Pfam:PHD,RING,RING,PHD
Q4E168	NA	Pfam:ThiF (33-355),Pfam:ThiF (33-355)	NA		Q4E3Z8	K2MYS9	Pfam:zf-rbx1 (198-289),Pfam:zf-ANAPC11 (251-295)	NA		Q4DIY7	Q387D3	PHD (183-228),PHD (183-228)	Pfam:zf-C3HC4,Pfam:PHD,Pfam:zf-RING_2,RING,RING,PHD						Q4E3Z8	NA	Pfam:zf-rbx1 (198-289),Pfam:zf-ANAPC11 (251-295)	NA		Q4D6F3		NA	PHD (116-161),PHD (116-161)	NA		Q4DIY7	D0A5Q9	PHD (183-228),PHD (183-228)	Pfam:zf-C3HC4,Pfam:zf-RING_2,Pfam:PHD,RING,RING,PHD
Q4DP57	NA	Pfam:zf-C3HC4 (721-766),Pfam:zf-C3HC4 (721-766)	NA		Q4D6F3	K2MYA8	PHD (116-161),PHD (116-161)	Pfam:zf-RING_2,RING,RING,signal_peptide,PHD,Pfam:zf-C3HC4,Pfam:PHD		Q4DX31	Q580A5	Pfam:HECT (966-1276),HECTc (951-1276)	Pfam:HECT,HECTc						Q4D6F3	NA	PHD (116-161),PHD (116-161)	NA		Q4DIY7		NA	PHD (183-228),PHD (183-228)	NA		Q4DX31	C9ZLS5	Pfam:HECT (966-1276),HECTc (951-1276)	HECTc,Pfam:HECT
Q4E5S0	NA	Pfam:zf-C3HC4 (721-766),Pfam:zf-C3HC4 (721-766)	NA		Q4DIY7	K2MYA8	PHD (183-228),PHD (183-228)	Pfam:zf-RING_2,RING,RING,signal_peptide,PHD,Pfam:zf-C3HC4,Pfam:PHD		Q4D5L1	Q57UH7	Pfam:OTU (342-449),Pfam:OTU (342-449)	Pfam:OTU						Q4DIY7	NA	PHD (183-228),PHD (183-228)	NA		Q4DX31		NA	Pfam:HECT (966-1276),HECTc (951-1276)	NA		Q4D5L1	C9ZVV7	Pfam:OTU (342-449),Pfam:OTU (342-449)	Pfam:OTU
Q4DDT1	NA	Pfam:JAB (56-197),JAB_MPN (60-224)	NA		Q4DX31	K2N6V1	Pfam:HECT (966-1276),HECTc (951-1276)	Pfam:HECT,HECTc		Q4D0P2	Q57UH7	Pfam:OTU (342-450),Pfam:OTU (342-450)	Pfam:OTU						Q4DX31	F9WCF4	Pfam:HECT (966-1276),HECTc (951-1276)	NA		Q4D5L1		NA	Pfam:OTU (342-449),Pfam:OTU (342-449)	NA		Q4D0P2	C9ZVV7	Pfam:OTU (342-450),Pfam:OTU (342-450)	Pfam:OTU
Q4DL11	NA	Pfam:JAB (56-197),Pfam:JAB (56-197)	NA		Q4D5L1	K2LTU5	Pfam:OTU (342-449),Pfam:OTU (342-449)	Pfam:OTU		Q4CQX3	Q580K3	Pfam:Pyr_redox_dim (362-472),Pfam:Pyr_redox_dim (362-472)	Pfam:Pyr_redox,Pfam:Pyr_redox_2,Pfam:Pyr_redox_dim						Q4D5L1	NA	Pfam:OTU (342-449),Pfam:OTU (342-449)	NA		Q4D0P2		NA	Pfam:OTU (342-450),Pfam:OTU (342-450)	NA		Q4CQX3	C9ZLC8	Pfam:Pyr_redox_dim (362-472),Pfam:Pyr_redox_dim (362-472)	Pfam:Pyr_redox,Pfam:Pyr_redox_2,Pfam:Pyr_redox_dim
Q4DPM7	NA	JAB_MPN (60-224),Pfam:JAB (56-197)	NA		Q4D0P2	K2LTU5	Pfam:OTU (342-450),Pfam:OTU (342-450)	Pfam:OTU		Q4CQ18	Q580K3	Pfam:Pyr_redox (185-263),Pfam:Pyr_redox_dim (362-472)	Pfam:Pyr_redox,Pfam:Pyr_redox_2,Pfam:Pyr_redox_dim						Q4D0P2	NA	Pfam:OTU (342-450),Pfam:OTU (342-450)	NA		Q4CQX3		NA	Pfam:Pyr_redox_dim (362-472),Pfam:Pyr_redox_dim (362-472)	NA		Q4CQ18	C9ZLC8	Pfam:Pyr_redox (185-263),Pfam:Pyr_redox_dim (362-472)	Pfam:Pyr_redox,Pfam:Pyr_redox_2,Pfam:Pyr_redox_dim
Q4CSC6	NA	Pfam:zf-MIZ (405-454),Pfam:zf-MIZ (405-454)	NA		Q4CQX3	K2N4W2	Pfam:Pyr_redox_dim (362-472),Pfam:Pyr_redox_dim (362-472)	Pfam:Pyr_redox_dim,Pfam:Pyr_redox_2,Pfam:Pyr_redox,Pfam:K_oxygenase		Q4DAB5	Q380Z3	Pfam:zf-MIZ (100-154),Pfam:zf-MIZ (100-154)	Pfam:zf-MIZ						Q4CQX3	NA	Pfam:Pyr_redox_dim (362-472),Pfam:Pyr_redox_dim (362-472)	NA		Q4CQ18		NA	Pfam:Pyr_redox (185-263),Pfam:Pyr_redox_dim (362-472)	NA		Q4DAB5	D0AAU1	Pfam:zf-MIZ (100-154),Pfam:zf-MIZ (100-154)	Pfam:zf-MIZ
Q4E3Z8	NA	Pfam:zf-rbx1 (198-289),Pfam:zf-ANAPC11 (251-295)	NA		Q4CQ18	K2N4W2	Pfam:Pyr_redox (185-263),Pfam:Pyr_redox_dim (362-472)	Pfam:Pyr_redox_dim,Pfam:Pyr_redox_2,Pfam:Pyr_redox,Pfam:K_oxygenase		Q4D4T1	Q380Z3	Pfam:zf-MIZ (100-154),Pfam:zf-MIZ (100-154)	Pfam:zf-MIZ						Q4CQ18	NA	Pfam:Pyr_redox (185-263),Pfam:Pyr_redox_dim (362-472)	NA		Q4DAB5		NA	Pfam:zf-MIZ (100-154),Pfam:zf-MIZ (100-154)	NA		Q4D4T1	D0AAU1	Pfam:zf-MIZ (100-154),Pfam:zf-MIZ (100-154)	Pfam:zf-MIZ
Q4D6F3	NA	PHD (116-161),PHD (116-161)	NA		Q4DAB5	K2N5V5	Pfam:zf-MIZ (100-154),Pfam:zf-MIZ (100-154)	Pfam:zf-MIZ		Q4DB05	Q583G1	Pfam:Cullin_Nedd8 (625-688),Cullin_Nedd8 (624-690)	Cullin_Nedd8,Pfam:Cullin_Nedd8,Pfam:Cullin						Q4DAB5	NA	Pfam:zf-MIZ (100-154),Pfam:zf-MIZ (100-154)	NA		Q4D4T1		NA	Pfam:zf-MIZ (100-154),Pfam:zf-MIZ (100-154)	NA		Q4DB05	C9ZMC2	Pfam:Cullin_Nedd8 (625-688),Cullin_Nedd8 (624-690)	Pfam:Cullin,Pfam:Cullin_Nedd8,Cullin_Nedd8
Q4DIY7	NA	PHD (183-228),PHD (183-228)	NA		Q4D4T1	K2N5V5	Pfam:zf-MIZ (100-154),Pfam:zf-MIZ (100-154)	Pfam:zf-MIZ		Q4CRP5	Q583G1	Cullin_Nedd8 (945-1011),Cullin_Nedd8 (945-1011)	Cullin_Nedd8,Pfam:Cullin_Nedd8,Pfam:Cullin						Q4D4T1	NA	Pfam:zf-MIZ (100-154),Pfam:zf-MIZ (100-154)	NA		Q4DB05		NA	Pfam:Cullin_Nedd8 (625-688),Cullin_Nedd8 (624-690)	NA		Q4CRP5	C9ZMC2	Cullin_Nedd8 (945-1011),Cullin_Nedd8 (945-1011)	Pfam:Cullin,Pfam:Cullin_Nedd8,Cullin_Nedd8
Q4DX31	NA	Pfam:HECT (966-1276),HECTc (951-1276)	NA		Q4DB05	K2NKD4	Pfam:Cullin_Nedd8 (625-688),Cullin_Nedd8 (624-690)	Pfam:Cullin,Cullin_Nedd8,Pfam:Cullin_Nedd8		Q4DM33	Q38FI8	Pfam:PUB (210-298),Pfam:Peptidase_C97 (4-147)	Pfam:Glyco_hydro_85,DUF862,Pfam:Peptidase_C97,Pfam:PUB						Q4DB05	F9WBR5	Pfam:Cullin_Nedd8 (625-688),Cullin_Nedd8 (624-690)	Pfam:Cullin_Nedd8,Pfam:Cullin,Cullin_Nedd8		Q4CRP5		NA	Cullin_Nedd8 (945-1011),Cullin_Nedd8 (945-1011)	NA		Q4DM33	C9ZXF3	Pfam:PUB (210-298),Pfam:Peptidase_C97 (4-147)	DUF862,Pfam:Glyco_hydro_85,Pfam:PUB,Pfam:Peptidase_C97
Q4D5L1	NA	Pfam:OTU (342-449),Pfam:OTU (342-449)	NA		Q4CRP5	K2NKD4	Cullin_Nedd8 (945-1011),Cullin_Nedd8 (945-1011)	Pfam:Cullin,Cullin_Nedd8,Pfam:Cullin_Nedd8		Q4DJ21	Q38FI8	Pfam:Glyco_hydro_85 (415-725),DUF862 (4-148)	Pfam:Glyco_hydro_85,DUF862,Pfam:Peptidase_C97,Pfam:PUB						Q4DB05	F9W767	Pfam:Cullin_Nedd8 (625-688),Cullin_Nedd8 (624-690)	Pfam:Cullin_Nedd8,Pfam:Cullin,Cullin_Nedd8		Q4DM33		NA	Pfam:PUB (210-298),Pfam:Peptidase_C97 (4-147)	NA		Q4DJ21	C9ZXF3	Pfam:Glyco_hydro_85 (415-725),DUF862 (4-148)	DUF862,Pfam:Glyco_hydro_85,Pfam:PUB,Pfam:Peptidase_C97
Q4D0P2	NA	Pfam:OTU (342-450),Pfam:OTU (342-450)	NA		Q4DM33	K2NBV5	Pfam:PUB (210-298),Pfam:Peptidase_C97 (4-147)	Pfam:Peptidase_C97,DUF862,Pfam:PUB,Pfam:Glyco_hydro_85		Q4CX33	Q57XW2	Cullin_Nedd8 (841-906),Pfam:Cullin_Nedd8 (843-903)	Cullin_Nedd8,Pfam:Cullin_Nedd8,Pfam:Cullin,coiled_coil_region,CULLIN						Q4DB05	F9WD03	Pfam:Cullin_Nedd8 (625-688),Cullin_Nedd8 (624-690)	Pfam:Cullin_Nedd8,Pfam:Cullin,Cullin_Nedd8		Q4DJ21		NA	Pfam:Glyco_hydro_85 (415-725),DUF862 (4-148)	NA		Q4CX33	C9ZK01	Cullin_Nedd8 (841-906),Pfam:Cullin_Nedd8 (843-903)	coiled_coil_region,CULLIN,Pfam:Cullin,Pfam:Cullin_Nedd8,Cullin_Nedd8
Q4CQX3	NA	Pfam:Pyr_redox_dim (362-472),Pfam:Pyr_redox_dim (362-472)	NA		Q4DJ21	K2NBV5	Pfam:Glyco_hydro_85 (415-725),DUF862 (4-148)	Pfam:Peptidase_C97,DUF862,Pfam:PUB,Pfam:Glyco_hydro_85		Q4CTM0	Q57XW2	Cullin_Nedd8 (840-905),Pfam:Cullin_Nedd8 (842-902)	Cullin_Nedd8,Pfam:Cullin_Nedd8,Pfam:Cullin,coiled_coil_region,CULLIN						Q4DB05	F9WK14	Pfam:Cullin_Nedd8 (625-688),Cullin_Nedd8 (624-690)	Pfam:Cullin		Q4CX33		NA	Cullin_Nedd8 (841-906),Pfam:Cullin_Nedd8 (843-903)	NA		Q4CTM0	C9ZK01	Cullin_Nedd8 (840-905),Pfam:Cullin_Nedd8 (842-902)	coiled_coil_region,CULLIN,Pfam:Cullin,Pfam:Cullin_Nedd8,Cullin_Nedd8
Q4CQ18	NA	Pfam:Pyr_redox (185-263),Pfam:Pyr_redox_dim (362-472)	NA		Q4CX33	K2N7T0	Cullin_Nedd8 (841-906),Pfam:Cullin_Nedd8 (843-903)	CULLIN,Pfam:Cullin,Cullin_Nedd8,Pfam:Cullin_Nedd8		Q4E407	Q382V7	Pfam:UCH (39-610),Pfam:UCH_1 (258-595)	Pfam:UCH_1,Pfam:UCH						Q4CRP5	F9WBR5	Cullin_Nedd8 (945-1011),Cullin_Nedd8 (945-1011)	Pfam:Cullin_Nedd8,Pfam:Cullin,Cullin_Nedd8		Q4CTM0		NA	Cullin_Nedd8 (840-905),Pfam:Cullin_Nedd8 (842-902)	NA		Q4E407	D0A998	Pfam:UCH (39-610),Pfam:UCH_1 (258-595)	Pfam:UCH,Pfam:UCH_1
Q4DAB5	NA	Pfam:zf-MIZ (100-154),Pfam:zf-MIZ (100-154)	NA		Q4CTM0	K2N7T0	Cullin_Nedd8 (840-905),Pfam:Cullin_Nedd8 (842-902)	CULLIN,Pfam:Cullin,Cullin_Nedd8,Pfam:Cullin_Nedd8		Q4DRN4	Q382V7	Pfam:UCH_1 (258-595),Pfam:UCH (39-610)	Pfam:UCH_1,Pfam:UCH						Q4CRP5	F9W767	Cullin_Nedd8 (945-1011),Cullin_Nedd8 (945-1011)	Pfam:Cullin_Nedd8,Pfam:Cullin,Cullin_Nedd8		Q4E407		NA	Pfam:UCH (39-610),Pfam:UCH_1 (258-595)	NA		Q4DRN4	D0A998	Pfam:UCH_1 (258-595),Pfam:UCH (39-610)	Pfam:UCH,Pfam:UCH_1
Q4D4T1	NA	Pfam:zf-MIZ (100-154),Pfam:zf-MIZ (100-154)	NA		Q4E407	K2MV31	Pfam:UCH (39-610),Pfam:UCH_1 (258-595)	Pfam:UCH_1,Pfam:UCH		Q4DVD1	Q57UJ3	Pfam:Cullin (76-278),Pfam:Cullin (76-278)	Pfam:Cullin_Nedd8,Cullin_Nedd8,CULLIN,Pfam:Cullin						Q4CRP5	F9WD03	Cullin_Nedd8 (945-1011),Cullin_Nedd8 (945-1011)	Pfam:Cullin_Nedd8,Pfam:Cullin,Cullin_Nedd8		Q4DRN4		NA	Pfam:UCH_1 (258-595),Pfam:UCH (39-610)	NA		Q4DVD1	C9ZVY2	Pfam:Cullin (76-278),Pfam:Cullin (76-278)	Pfam:Cullin,Pfam:Cullin_Nedd8,Cullin_Nedd8,CULLIN
Q4DB05	NA	Pfam:Cullin_Nedd8 (625-688),Cullin_Nedd8 (624-690)	NA		Q4DRN4	K2MV31	Pfam:UCH_1 (258-595),Pfam:UCH (39-610)	Pfam:UCH_1,Pfam:UCH		Q4CUC0	Q57UJ3	Pfam:Cullin_Nedd8 (1156-1220),CULLIN (821-969)	Pfam:Cullin_Nedd8,Cullin_Nedd8,CULLIN,Pfam:Cullin						Q4CRP5	F9WK14	Cullin_Nedd8 (945-1011),Cullin_Nedd8 (945-1011)	Pfam:Cullin		Q4DVD1		NA	Pfam:Cullin (76-278),Pfam:Cullin (76-278)	NA		Q4CUC0	C9ZVY2	Pfam:Cullin_Nedd8 (1156-1220),CULLIN (821-969)	Pfam:Cullin,Pfam:Cullin_Nedd8,Cullin_Nedd8,CULLIN
Q4CRP5	NA	Cullin_Nedd8 (945-1011),Cullin_Nedd8 (945-1011)	NA		Q4DVD1	K2MK48	Pfam:Cullin (76-278),Pfam:Cullin (76-278)	CULLIN,Pfam:Cullin_Nedd8,Cullin_Nedd8,Pfam:Cullin,Pfam:Cullin		Q4D5L7	Q383D5	Cullin_Nedd8 (737-804),Pfam:Cullin_Nedd8 (738-802)	Pfam:Cullin,Pfam:Cullin_Nedd8,Cullin_Nedd8						Q4DM33	NA	Pfam:PUB (210-298),Pfam:Peptidase_C97 (4-147)	NA		Q4CUC0		NA	Pfam:Cullin_Nedd8 (1156-1220),CULLIN (821-969)	NA		Q4D5L7	D0A911	Cullin_Nedd8 (737-804),Pfam:Cullin_Nedd8 (738-802)	Pfam:Cullin,Pfam:Cullin_Nedd8,Cullin_Nedd8
Q4DM33	NA	Pfam:PUB (210-298),Pfam:Peptidase_C97 (4-147)	NA		Q4CUC0	K2MK48	Pfam:Cullin_Nedd8 (1156-1220),CULLIN (821-969)	CULLIN,Pfam:Cullin_Nedd8,Cullin_Nedd8,Pfam:Cullin,Pfam:Cullin		Q4CY74	Q582M2	Pfam:zf-C3HC4 (16-53),RING (16-53)	RING,PHD,Pfam:zf-C3HC4_3,Pfam:zf-C3HC4						Q4DJ21	NA	Pfam:Glyco_hydro_85 (415-725),DUF862 (4-148)	NA		Q4D5L7		NA	Cullin_Nedd8 (737-804),Pfam:Cullin_Nedd8 (738-802)	NA		Q4CY74	C9ZTW9	Pfam:zf-C3HC4 (16-53),RING (16-53)	PHD,Pfam:zf-C3HC4_3,Pfam:zf-C3HC4,RING
Q4DJ21	NA	Pfam:Glyco_hydro_85 (415-725),DUF862 (4-148)	NA		Q4D5L7	K2PBA2	Cullin_Nedd8 (737-804),Pfam:Cullin_Nedd8 (738-802)	Pfam:Cullin,Cullin_Nedd8,Pfam:Cullin_Nedd8		Q4CZE8	Q582M2	Pfam:zf-C3HC4_2 (16-53),Pfam:zf-C3HC4 (16-53)	RING,PHD,Pfam:zf-C3HC4_3,Pfam:zf-C3HC4						Q4CX33	NA	Cullin_Nedd8 (841-906),Pfam:Cullin_Nedd8 (843-903)	NA		Q4CY74		NA	Pfam:zf-C3HC4 (16-53),RING (16-53)	NA		Q4CZE8	C9ZTW9	Pfam:zf-C3HC4_2 (16-53),Pfam:zf-C3HC4 (16-53)	PHD,Pfam:zf-C3HC4_3,Pfam:zf-C3HC4,RING
Q4CX33	NA	Cullin_Nedd8 (841-906),Pfam:Cullin_Nedd8 (843-903)	NA		Q4CY74	K2M0P4	Pfam:zf-C3HC4 (16-53),RING (16-53)	PHD,Pfam:zf-C3HC4,Pfam:zf-C3HC4_2,RING,Pfam:zf-C3HC4_3		Q4DJF2	Q57TS8	Pfam:EF-hand_8 (253-279),Pfam:EF-hand_8 (253-279)	Pfam:EF-hand_1,Pfam:EF-hand_11,Pfam:EF-hand_5,Pfam:EF-hand_5,Pfam:EF-hand_5,EFh,EFh,EFh,RING,Pfam:EF-hand_7						Q4CTM0	NA	Cullin_Nedd8 (840-905),Pfam:Cullin_Nedd8 (842-902)	NA		Q4CZE8		NA	Pfam:zf-C3HC4_2 (16-53),Pfam:zf-C3HC4 (16-53)	NA		Q4DJF2	C9ZWH1	Pfam:EF-hand_8 (253-279),Pfam:EF-hand_8 (253-279)	Pfam:zf-C3HC4,RING,Pfam:zf-RING_2,Pfam:EF-hand_5,Pfam:EF-hand_5,Pfam:EF-hand_5,EFh,EFh,EFh,Pfam:EF-hand_1,Pfam:EF-hand_11,Pfam:EF-hand_7
Q4CTM0	NA	Cullin_Nedd8 (840-905),Pfam:Cullin_Nedd8 (842-902)	NA		Q4CZE8	K2M0P4	Pfam:zf-C3HC4_2 (16-53),Pfam:zf-C3HC4 (16-53)	PHD,Pfam:zf-C3HC4,Pfam:zf-C3HC4_2,RING,Pfam:zf-C3HC4_3		Q4DI78	Q57TS8	Pfam:zf-C3HC4 (16-50),Pfam:EF-hand_8 (253-279)	Pfam:EF-hand_1,Pfam:EF-hand_11,Pfam:EF-hand_5,Pfam:EF-hand_5,Pfam:EF-hand_5,EFh,EFh,EFh,RING,Pfam:EF-hand_7						Q4E407	NA	Pfam:UCH (39-610),Pfam:UCH_1 (258-595)	NA		Q4DJF2		NA	Pfam:EF-hand_8 (253-279),Pfam:EF-hand_8 (253-279)	NA		Q4DI78	C9ZWH1	Pfam:zf-C3HC4 (16-50),Pfam:EF-hand_8 (253-279)	Pfam:zf-C3HC4,RING,Pfam:zf-RING_2,Pfam:EF-hand_5,Pfam:EF-hand_5,Pfam:EF-hand_5,EFh,EFh,EFh,Pfam:EF-hand_1,Pfam:EF-hand_11,Pfam:EF-hand_7
Q4E407	NA	Pfam:UCH (39-610),Pfam:UCH_1 (258-595)	NA		Q4DJF2	K2NJF7	Pfam:EF-hand_8 (253-279),Pfam:EF-hand_8 (253-279)	Pfam:zf-C3HC4_3,RING,Pfam:EF-hand_8,Pfam:EF-hand_8,Pfam:EF-hand_7,Pfam:EF-hand_7,Pfam:zf-C3HC4,EFh,EFh,EFh,EFh,Pfam:EF-hand_6,Pfam:EF-hand_5,Pfam:EF-hand_5,Pfam:EF-hand_5,Pfam:zf-RING_2,Pfam:EF-hand_1		Q4DZU8	Q38AL5	Pfam:Cullin_Nedd8 (639-702),Pfam:Cullin (18-605)	Cullin_Nedd8,Pfam:Cullin_Nedd8,CULLIN,Pfam:Cullin						Q4DRN4	NA	Pfam:UCH_1 (258-595),Pfam:UCH (39-610)	NA		Q4DI78		NA	Pfam:zf-C3HC4 (16-50),Pfam:EF-hand_8 (253-279)	NA		Q4DZU8	D0A3I2	Pfam:Cullin_Nedd8 (639-702),Pfam:Cullin (18-605)	Pfam:Cullin,Pfam:Cullin_Nedd8,Cullin_Nedd8,CULLIN
Q4DRN4	NA	Pfam:UCH_1 (258-595),Pfam:UCH (39-610)	NA		Q4DI78	K2NJF7	Pfam:zf-C3HC4 (16-50),Pfam:EF-hand_8 (253-279)	Pfam:zf-C3HC4_3,RING,Pfam:EF-hand_8,Pfam:EF-hand_8,Pfam:EF-hand_7,Pfam:EF-hand_7,Pfam:zf-C3HC4,EFh,EFh,EFh,EFh,Pfam:EF-hand_6,Pfam:EF-hand_5,Pfam:EF-hand_5,Pfam:EF-hand_5,Pfam:zf-RING_2,Pfam:EF-hand_1		Q4DGF2	Q38AL5	Pfam:Cullin (18-605),Cullin_Nedd8 (636-704)	Cullin_Nedd8,Pfam:Cullin_Nedd8,CULLIN,Pfam:Cullin						Q4DVD1	NA	Pfam:Cullin (76-278),Pfam:Cullin (76-278)	NA		Q4DZU8		NA	Pfam:Cullin_Nedd8 (639-702),Pfam:Cullin (18-605)	NA		Q4DGF2	D0A3I2	Pfam:Cullin (18-605),Cullin_Nedd8 (636-704)	Pfam:Cullin,Pfam:Cullin_Nedd8,Cullin_Nedd8,CULLIN
Q4DVD1	NA	Pfam:Cullin (76-278),Pfam:Cullin (76-278)	NA		Q4DZU8	K2N9M2	Pfam:Cullin_Nedd8 (639-702),Pfam:Cullin (18-605)	Pfam:Cullin_Nedd8,Cullin_Nedd8,Pfam:Cullin,CULLIN		Q4E5Z9	Q582Y0	UBQ (426-507),UBQ (426-507)	NA						Q4CUC0	NA	Pfam:Cullin_Nedd8 (1156-1220),CULLIN (821-969)	NA		Q4DGF2		NA	Pfam:Cullin (18-605),Cullin_Nedd8 (636-704)	NA		Q4E5Z9	C9ZKH0	UBQ (426-507),UBQ (426-507)	NA
Q4CUC0	NA	Pfam:Cullin_Nedd8 (1156-1220),CULLIN (821-969)	NA		Q4DGF2	K2N9M2	Pfam:Cullin (18-605),Cullin_Nedd8 (636-704)	Pfam:Cullin_Nedd8,Cullin_Nedd8,Pfam:Cullin,CULLIN		Q4D968	Q582Y0	Pfam:Ubiquitin_2 (425-511),UBQ (426-507)	NA						Q4D5L7	F9WJ74	Cullin_Nedd8 (737-804),Pfam:Cullin_Nedd8 (738-802)	CULLIN,Cullin_Nedd8,Pfam:Cullin_Nedd8,Pfam:Cullin		Q4E5Z9		NA	UBQ (426-507),UBQ (426-507)	NA		Q4D968	C9ZKH0	Pfam:Ubiquitin_2 (425-511),UBQ (426-507)	NA
Q4D5L7	NA	Cullin_Nedd8 (737-804),Pfam:Cullin_Nedd8 (738-802)	NA		Q4E5Z9	K2N4J1	UBQ (426-507),UBQ (426-507)	UBQ,Pfam:Ubiquitin_2		Q4DYM1	Q57XC5	Pfam:ThiF (422-913),Pfam:E1_UFD (942-1031),Pfam:ThiF (422-913)	Pfam:E1_UFD,Pfam:ThiF,Pfam:ThiF,Pfam:UBA_e1_thiolCys,UBA_e1_C						Q4CY74	NA	Pfam:zf-C3HC4 (16-53),RING (16-53)	NA		Q4D968		NA	Pfam:Ubiquitin_2 (425-511),UBQ (426-507)	NA		Q4DYM1	C9ZV28	Pfam:ThiF (422-913),Pfam:E1_UFD (942-1031),Pfam:ThiF (422-913)	Pfam:UBA_e1_thiolCys,Pfam:ThiF,Pfam:ThiF,Pfam:E1_UFD,UBA_e1_C
Q4CY74	NA	Pfam:zf-C3HC4 (16-53),RING (16-53)	NA		Q4D968	K2N4J1	Pfam:Ubiquitin_2 (425-511),UBQ (426-507)	UBQ,Pfam:Ubiquitin_2		Q4D0K9	Q57XC5	Pfam:UBA_e1_thiolCys (604-846),Pfam:UBA_e1_thiolCys (604-846),Pfam:E1_UFD (942-1031)	Pfam:E1_UFD,Pfam:ThiF,Pfam:ThiF,Pfam:UBA_e1_thiolCys,UBA_e1_C						Q4CZE8	NA	Pfam:zf-C3HC4_2 (16-53),Pfam:zf-C3HC4 (16-53)	NA		Q4DYM1		NA	Pfam:ThiF (422-913),Pfam:E1_UFD (942-1031),Pfam:ThiF (422-913)	NA		Q4D0K9	C9ZV28	Pfam:UBA_e1_thiolCys (604-846),Pfam:UBA_e1_thiolCys (604-846),Pfam:E1_UFD (942-1031)	Pfam:UBA_e1_thiolCys,Pfam:ThiF,Pfam:ThiF,Pfam:E1_UFD,UBA_e1_C
Q4CZE8	NA	Pfam:zf-C3HC4_2 (16-53),Pfam:zf-C3HC4 (16-53)	NA		Q4DYM1	K2MMP1	Pfam:ThiF (422-913),Pfam:E1_UFD (942-1031),Pfam:ThiF (422-913)	UBA_e1_C,Pfam:ThiF,Pfam:ThiF,Pfam:UBA_e1_thiolCys,Pfam:E1_UFD		Q4DCF4	Q581W0	RING (187-227),RING (187-227)	Pfam:zf-C3HC4,coiled_coil_region						Q4DJF2	NA	Pfam:EF-hand_8 (253-279),Pfam:EF-hand_8 (253-279)	NA		Q4D0K9		NA	Pfam:UBA_e1_thiolCys (604-846),Pfam:UBA_e1_thiolCys (604-846),Pfam:E1_UFD (942-1031)	NA		Q4DCF4	NA	RING (187-227),RING (187-227)	NA
Q4DJF2	NA	Pfam:EF-hand_8 (253-279),Pfam:EF-hand_8 (253-279)	NA		Q4D0K9	K2MMP1	Pfam:UBA_e1_thiolCys (604-846),Pfam:UBA_e1_thiolCys (604-846),Pfam:E1_UFD (942-1031)	UBA_e1_C,Pfam:ThiF,Pfam:ThiF,Pfam:UBA_e1_thiolCys,Pfam:E1_UFD		Q4CPI2	Q581W0	RING (785-825),RING (785-825)	Pfam:zf-C3HC4,coiled_coil_region						Q4DI78	NA	Pfam:zf-C3HC4 (16-50),Pfam:EF-hand_8 (253-279)	NA		Q4DCF4		NA	RING (187-227),RING (187-227)	NA		Q4CPI2	NA	RING (785-825),RING (785-825)	NA
Q4DI78	NA	Pfam:zf-C3HC4 (16-50),Pfam:EF-hand_8 (253-279)	NA		Q4DCF4	K2M496	RING (187-227),RING (187-227)	NA		Q4DC93	Q389D6	FBOX (97-137),Pfam:F-box (95-132)	NA						Q4DZU8	NA	Pfam:Cullin_Nedd8 (639-702),Pfam:Cullin (18-605)	NA		Q4CPI2		NA	RING (785-825),RING (785-825)	NA		Q4DC93	D0A513	FBOX (97-137),Pfam:F-box (95-132)	NA
Q4DZU8	NA	Pfam:Cullin_Nedd8 (639-702),Pfam:Cullin (18-605)	NA		Q4DCF4	K2NLL8	RING (187-227),RING (187-227)	RING		Q4CSG2	Q389D6	FBOX (97-137),Pfam:F-box (95-132)	NA						Q4DGF2	NA	Pfam:Cullin (18-605),Cullin_Nedd8 (636-704)	NA		Q4DC93		NA	FBOX (97-137),Pfam:F-box (95-132)	NA		Q4CSG2	D0A513	FBOX (97-137),Pfam:F-box (95-132)	NA
Q4DGF2	NA	Pfam:Cullin (18-605),Cullin_Nedd8 (636-704)	NA		Q4CPI2	K2M496	RING (785-825),RING (785-825)	NA		Q4DMK1	Q384L8	RING (475-521),Pfam:Helicase_C (553-669)	RING,Pfam:zf-C3HC4_3,signal_peptide,Pfam:SNF2_N,Pfam:zf-C3HC4_2,Pfam:Helicase_C,DEXDc,HELICc,Pfam:zf-C3HC4						Q4E5Z9	NA	UBQ (426-507),UBQ (426-507)	NA		Q4CSG2		NA	FBOX (97-137),Pfam:F-box (95-132)	NA		Q4DMK1	D0A7Z6	RING (475-521),Pfam:Helicase_C (553-669)	Pfam:SNF2_N,HELICc,Pfam:zf-C3HC4_2,DEXDc,Pfam:zf-C3HC4_3,Pfam:Helicase_C,Pfam:zf-C3HC4,RING
Q4E5Z9	NA	UBQ (426-507),UBQ (426-507)	NA		Q4CPI2	K2NLL8	RING (785-825),RING (785-825)	RING		Q4DNK1	Q381Y2	DUF862 (94-238),DUF862 (94-238)	Pfam:Peptidase_C97,DUF862						Q4D968	NA	Pfam:Ubiquitin_2 (425-511),UBQ (426-507)	NA		Q4DMK1		NA	RING (475-521),Pfam:Helicase_C (553-669)	NA		Q4DNK1	D0AA08	DUF862 (94-238),DUF862 (94-238)	DUF862,Pfam:Peptidase_C97
Q4D968	NA	Pfam:Ubiquitin_2 (425-511),UBQ (426-507)	NA		Q4DC93	K2NF95	FBOX (97-137),Pfam:F-box (95-132)	transmembrane_domain,transmembrane_domain,transmembrane_domain,transmembrane_domain,transmembrane_domain,transmembrane_domain,transmembrane_domain,FBOX		Q4D3X5	Q381Y2	DUF862 (94-238),DUF862 (94-238)	Pfam:Peptidase_C97,DUF862						Q4DYM1	NA	Pfam:ThiF (422-913),Pfam:E1_UFD (942-1031),Pfam:ThiF (422-913)	NA		Q4DNK1		NA	DUF862 (94-238),DUF862 (94-238)	NA		Q4D3X5	D0AA08	DUF862 (94-238),DUF862 (94-238)	DUF862,Pfam:Peptidase_C97
Q4DYM1	NA	Pfam:ThiF (422-913),Pfam:E1_UFD (942-1031),Pfam:ThiF (422-913)	NA		Q4CSG2	K2NF95	FBOX (97-137),Pfam:F-box (95-132)	transmembrane_domain,transmembrane_domain,transmembrane_domain,transmembrane_domain,transmembrane_domain,transmembrane_domain,transmembrane_domain,FBOX		Q4CVH0	Q38EW4	Pfam:ThiF (22-278),Pfam:ThiF (22-278)	Pfam:ThiF,coiled_coil_region						Q4D0K9	NA	Pfam:UBA_e1_thiolCys (604-846),Pfam:UBA_e1_thiolCys (604-846),Pfam:E1_UFD (942-1031)	NA		Q4D3X5		NA	DUF862 (94-238),DUF862 (94-238)	NA		Q4CVH0	C9ZXU3	Pfam:ThiF (22-278),Pfam:ThiF (22-278)	coiled_coil_region,Pfam:ThiF
Q4D0K9	NA	Pfam:UBA_e1_thiolCys (604-846),Pfam:UBA_e1_thiolCys (604-846),Pfam:E1_UFD (942-1031)	NA		Q4DMK1	K2NU52	RING (475-521),Pfam:Helicase_C (553-669)	Pfam:SNF2_N,RING,HELICc,Pfam:ResIII,DEXDc,Pfam:Helicase_C,Pfam:zf-C3HC4		Q4DWK7	Q382J5	Pfam:Peptidase_C97 (70-221),Pfam:Peptidase_C97 (70-221)	Pfam:Peptidase_C97,DUF862						Q4DCF4	NA	RING (187-227),RING (187-227)	NA		Q4CVH0		NA	Pfam:ThiF (22-278),Pfam:ThiF (22-278)	NA		Q4DWK7	D0A9M8	Pfam:Peptidase_C97 (70-221),Pfam:Peptidase_C97 (70-221)	DUF862,Pfam:Peptidase_C97
Q4DCF4	NA	RING (187-227),RING (187-227)	NA		Q4DNK1	K2N1B1	DUF862 (94-238),DUF862 (94-238)	DUF862,Pfam:Peptidase_C97		Q4E560	Q382J5	Pfam:Peptidase_C97 (69-220),Pfam:Peptidase_C97 (69-220)	Pfam:Peptidase_C97,DUF862						Q4CPI2	NA	RING (785-825),RING (785-825)	NA		Q4DWK7		NA	Pfam:Peptidase_C97 (70-221),Pfam:Peptidase_C97 (70-221)	NA		Q4E560	D0A9M8	Pfam:Peptidase_C97 (69-220),Pfam:Peptidase_C97 (69-220)	DUF862,Pfam:Peptidase_C97
Q4CPI2	NA	RING (785-825),RING (785-825)	NA		Q4D3X5	K2N1B1	DUF862 (94-238),DUF862 (94-238)	DUF862,Pfam:Peptidase_C97		Q4DHT9	Q385Z6	Pfam:U-box (539-609),coiled_coil_region (464-492)	Pfam:U-box						Q4DC93	NA	FBOX (97-137),Pfam:F-box (95-132)	NA		Q4E560		NA	Pfam:Peptidase_C97 (69-220),Pfam:Peptidase_C97 (69-220)	NA		Q4DHT9	D0A6R1	Pfam:U-box (539-609),coiled_coil_region (464-492)	Pfam:U-box
Q4DC93	NA	FBOX (97-137),Pfam:F-box (95-132)	NA		Q4CVH0	K2MTF5	Pfam:ThiF (22-278),Pfam:ThiF (22-278)	Pfam:ThiF,coiled_coil_region		Q4D029	Q385Z6	coiled_coil_region (464-492),Pfam:U-box (539-609)	Pfam:U-box						Q4CSG2	NA	FBOX (97-137),Pfam:F-box (95-132)	NA		Q4DHT9		NA	Pfam:U-box (539-609),coiled_coil_region (464-492)	NA		Q4D029	D0A6R1	coiled_coil_region (464-492),Pfam:U-box (539-609)	Pfam:U-box
Q4CSG2	NA	FBOX (97-137),Pfam:F-box (95-132)	NA		Q4DWK7	K2MXY0	Pfam:Peptidase_C97 (70-221),Pfam:Peptidase_C97 (70-221)	DUF862,Pfam:Peptidase_C97		Q4DYL1	Q388B3	NA	coiled_coil_region						Q4DMK1	F9WIR2	RING (475-521),Pfam:Helicase_C (553-669)	HELICc,Pfam:Helicase_C,RING,Pfam:zf-C3HC4		Q4D029		NA	coiled_coil_region (464-492),Pfam:U-box (539-609)	NA		Q4DYL1	D0A0F3	NA	coiled_coil_region
Q4DMK1	NA	RING (475-521),Pfam:Helicase_C (553-669)	NA		Q4E560	K2MXY0	Pfam:Peptidase_C97 (69-220),Pfam:Peptidase_C97 (69-220)	DUF862,Pfam:Peptidase_C97		Q4DCC7	Q388B3	NA	coiled_coil_region						Q4DNK1	NA	DUF862 (94-238),DUF862 (94-238)	NA		Q4DYL1		NA	NA	NA		Q4DCC7	D0A0F3	NA	coiled_coil_region
Q4DNK1	NA	DUF862 (94-238),DUF862 (94-238)	NA		Q4DHT9	K2MTL3	Pfam:U-box (539-609),coiled_coil_region (464-492)	Pfam:U-box,coiled_coil_region		Q4E4N3	Q387H5	PHD (689-734),Pfam:zf-PARP (33-109)	Pfam:zf-PARP,Pfam:zf-RING_2,RING,zf-PARP,HELICc,Pfam:Helicase_C,DEXDc,Pfam:SNF2_N,Pfam:SNF2_N						Q4D3X5	NA	DUF862 (94-238),DUF862 (94-238)	NA		Q4DCC7		NA	NA	NA		Q4E4N3	D0A5K9	PHD (689-734),Pfam:zf-PARP (33-109)	Pfam:Helicase_C,Pfam:SNF2_N,Pfam:SNF2_N,Pfam:zf-PARP,HELICc,DEXDc,Pfam:zf-C3HC4,RING,Pfam:zf-RING_2,zf-PARP
Q4D3X5	NA	DUF862 (94-238),DUF862 (94-238)	NA		Q4D029	K2MTL3	coiled_coil_region (464-492),Pfam:U-box (539-609)	Pfam:U-box,coiled_coil_region		Q4E0S6	Q584R9	Pfam:HECT (771-1078),Pfam:HECT (771-1078)	Pfam:HECT,HECTc,IQ,transmembrane_domain						Q4CVH0	F9WER3	Pfam:ThiF (22-278),Pfam:ThiF (22-278)	Pfam:ThiF,signal_peptide		Q4E4N3		NA	PHD (689-734),Pfam:zf-PARP (33-109)	NA		Q4E0S6	C9ZQQ5	Pfam:HECT (771-1078),Pfam:HECT (771-1078)	IQ,HECTc,Pfam:HECT
Q4CVH0	NA	Pfam:ThiF (22-278),Pfam:ThiF (22-278)	NA		Q4DYL1	K2N987	NA	NA		Q4DXI0	Q585W2	Pfam:zf-B_box (145-185),Pfam:zf-B_box (145-185)	Pfam:zf-B_box,RING,Pfam:zf-C3HC4_4						Q4DWK7	NA	Pfam:Peptidase_C97 (70-221),Pfam:Peptidase_C97 (70-221)	NA		Q4E0S6		NA	Pfam:HECT (771-1078),Pfam:HECT (771-1078)	NA		Q4DXI0	C9ZR32	Pfam:zf-B_box (145-185),Pfam:zf-B_box (145-185)	Pfam:zf-B_box,Pfam:zf-C3HC4_4,RING
Q4DWK7	NA	Pfam:Peptidase_C97 (70-221),Pfam:Peptidase_C97 (70-221)	NA		Q4DCC7	K2N987	NA	NA		Q4DT67	Q585W2	Pfam:zf-B_box (145-185),RING (95-166)	Pfam:zf-B_box,RING,Pfam:zf-C3HC4_4						Q4E560	NA	Pfam:Peptidase_C97 (69-220),Pfam:Peptidase_C97 (69-220)	NA		Q4DXI0		NA	Pfam:zf-B_box (145-185),Pfam:zf-B_box (145-185)	NA		Q4DT67	C9ZR32	Pfam:zf-B_box (145-185),RING (95-166)	Pfam:zf-B_box,Pfam:zf-C3HC4_4,RING
Q4E560	NA	Pfam:Peptidase_C97 (69-220),Pfam:Peptidase_C97 (69-220)	NA		Q4E4N3	K2N5G9	PHD (689-734),Pfam:zf-PARP (33-109)	Pfam:zf-C3HC4,PHD,zf-PARP,HELICc,Pfam:zf-PARP,RING,Pfam:SNF2_N,Pfam:SNF2_N,Pfam:Helicase_C,DEXDc,Pfam:zf-ANAPC11,Pfam:zf-RING_2		Q4DZR3	Q389M1	Pfam:ThiF (399-673),Pfam:ATG7_N (13-388)	Pfam:ThiF,Pfam:ATG7_N						Q4DHT9	NA	Pfam:U-box (539-609),coiled_coil_region (464-492)	NA		Q4DT67		NA	Pfam:zf-B_box (145-185),RING (95-166)	NA		Q4DZR3	D0A4R0	Pfam:ThiF (399-673),Pfam:ATG7_N (13-388)	Pfam:ThiF,Pfam:ATG7_N
Q4DHT9	NA	Pfam:U-box (539-609),coiled_coil_region (464-492)	NA		Q4E0S6	K2PA07	Pfam:HECT (771-1078),Pfam:HECT (771-1078)	coiled_coil_region,Pfam:HECT,HECTc		Q4D706	Q389M1	Pfam:ATG7_N (13-388),Pfam:ATG7_N (13-388)	Pfam:ThiF,Pfam:ATG7_N						Q4D029	NA	coiled_coil_region (464-492),Pfam:U-box (539-609)	NA		Q4DZR3		NA	Pfam:ThiF (399-673),Pfam:ATG7_N (13-388)	NA		Q4D706	D0A4R0	Pfam:ATG7_N (13-388),Pfam:ATG7_N (13-388)	Pfam:ThiF,Pfam:ATG7_N
Q4D029	NA	coiled_coil_region (464-492),Pfam:U-box (539-609)	NA		Q4DXI0	K2NS37	Pfam:zf-B_box (145-185),Pfam:zf-B_box (145-185)	Pfam:zf-B_box,RING,RING,Pfam:zf-C3HC4		Q4DSZ1	Q38G06	Pfam:HECT (277-373),Pfam:HECT (277-373)	NA						Q4DYL1	NA	NA	NA		Q4D706		NA	Pfam:ATG7_N (13-388),Pfam:ATG7_N (13-388)	NA		Q4DSZ1	C9ZWZ4	Pfam:HECT (277-373),Pfam:HECT (277-373)	NA
Q4DYL1	NA	NA	NA		Q4DT67	K2NS37	Pfam:zf-B_box (145-185),RING (95-166)	Pfam:zf-B_box,RING,RING,Pfam:zf-C3HC4		Q4DNJ4	Q38A95	Pfam:OTU (105-217),Pfam:OTU (105-217)	NA						Q4DCC7	NA	NA	NA		Q4DSZ1		NA	Pfam:HECT (277-373),Pfam:HECT (277-373)	NA		Q4DNJ4	D0A3Y1	Pfam:OTU (105-217),Pfam:OTU (105-217)	Pfam:OTU
Q4DCC7	NA	NA	NA		Q4DZR3	K2NUA8	Pfam:ThiF (399-673),Pfam:ATG7_N (13-388)	Pfam:ThiF,Pfam:ATG7_N		Q4DFK1	Q38A95	Pfam:OTU (105-217),Pfam:OTU (105-217)	NA						Q4E4N3	F9WH27	PHD (689-734),Pfam:zf-PARP (33-109)	RING,Pfam:zf-ANAPC11,Pfam:SNF2_N,Pfam:SNF2_N,Pfam:Helicase_C,DEXDc,HELICc		Q4DNJ4		NA	Pfam:OTU (105-217),Pfam:OTU (105-217)	NA		Q4DFK1	D0A3Y1	Pfam:OTU (105-217),Pfam:OTU (105-217)	Pfam:OTU
Q4E4N3	NA	PHD (689-734),Pfam:zf-PARP (33-109)	NA		Q4D706	K2NUA8	Pfam:ATG7_N (13-388),Pfam:ATG7_N (13-388)	Pfam:ThiF,Pfam:ATG7_N		Q4DMC9	Q385Q1	Pfam:ThiF (7-269),Pfam:ThiF (7-269)	NA						Q4E0S6	F9W790	Pfam:HECT (771-1078),Pfam:HECT (771-1078)	HECTc,Pfam:HECT		Q4DFK1		NA	Pfam:OTU (105-217),Pfam:OTU (105-217)	NA		Q4DMC9	D0A715	Pfam:ThiF (7-269),Pfam:ThiF (7-269)	coiled_coil_region,Pfam:CSD,CSP,Pfam:ThiF
Q4E0S6	NA	Pfam:HECT (771-1078),Pfam:HECT (771-1078)	NA		Q4DSZ1	K2NYC1	Pfam:HECT (277-373),Pfam:HECT (277-373)	Pfam:HECT		Q4DF80	Q582C5	Pfam:UCH_1 (561-992),Pfam:UCH_1 (561-992)	Pfam:UCH,Pfam:UCH_1						Q4DXI0	NA	Pfam:zf-B_box (145-185),Pfam:zf-B_box (145-185)	NA		Q4DMC9		NA	Pfam:ThiF (7-269),Pfam:ThiF (7-269)	NA		Q4DF80	C9ZP74	Pfam:UCH_1 (561-992),Pfam:UCH_1 (561-992)	Pfam:UCH_1,Pfam:UCH
Q4DXI0	NA	Pfam:zf-B_box (145-185),Pfam:zf-B_box (145-185)	NA		Q4DNJ4	K2N451	Pfam:OTU (105-217),Pfam:OTU (105-217)	Pfam:OTU		Q4D0S8	Q582C5	Pfam:UCH_1 (564-993),Pfam:UCH (468-1016)	Pfam:UCH,Pfam:UCH_1						Q4DT67	NA	Pfam:zf-B_box (145-185),RING (95-166)	NA		Q4DF80		NA	Pfam:UCH_1 (561-992),Pfam:UCH_1 (561-992)	NA		Q4D0S8	C9ZP74	Pfam:UCH_1 (564-993),Pfam:UCH (468-1016)	Pfam:UCH_1,Pfam:UCH
Q4DT67	NA	Pfam:zf-B_box (145-185),RING (95-166)	NA		Q4DFK1	K2N451	Pfam:OTU (105-217),Pfam:OTU (105-217)	Pfam:OTU		Q4E259	Q381H6	Pfam:UCH_1 (1010-1174),Pfam:UCH (533-1187)	Pfam:UCH_1,Pfam:UCH						Q4DZR3	NA	Pfam:ThiF (399-673),Pfam:ATG7_N (13-388)	NA		Q4D0S8		NA	Pfam:UCH_1 (564-993),Pfam:UCH (468-1016)	NA		Q4E259	D0AAI3	Pfam:UCH_1 (1010-1174),Pfam:UCH (533-1187)	Pfam:UCH,Pfam:UCH_1
Q4DZR3	NA	Pfam:ThiF (399-673),Pfam:ATG7_N (13-388)	NA		Q4DMC9	K2NJ23	Pfam:ThiF (7-269),Pfam:ThiF (7-269)	Pfam:ThiF		Q4DCS7	Q381H6	Pfam:UCH (533-1187),Pfam:UCH_1 (1010-1174)	Pfam:UCH_1,Pfam:UCH						Q4D706	NA	Pfam:ATG7_N (13-388),Pfam:ATG7_N (13-388)	NA		Q4E259		NA	Pfam:UCH_1 (1010-1174),Pfam:UCH (533-1187)	NA		Q4DCS7	D0AAI3	Pfam:UCH (533-1187),Pfam:UCH_1 (1010-1174)	Pfam:UCH,Pfam:UCH_1
Q4D706	NA	Pfam:ATG7_N (13-388),Pfam:ATG7_N (13-388)	NA		Q4DF80	K2N277	Pfam:UCH_1 (561-992),Pfam:UCH_1 (561-992)	Pfam:UCH,Pfam:UCH_1		Q4DS35	Q38D83	Pfam:UCH_1 (148-444),Pfam:UCH_1 (148-444)	Pfam:UCH_1,Pfam:UCH						Q4DSZ1	F9W4R3	Pfam:HECT (277-373),Pfam:HECT (277-373)	NA		Q4DCS7		NA	Pfam:UCH (533-1187),Pfam:UCH_1 (1010-1174)	NA		Q4DS35	C9ZZB5	Pfam:UCH_1 (148-444),Pfam:UCH_1 (148-444)	Pfam:UCH,Pfam:UCH_1
Q4DSZ1	NA	Pfam:HECT (277-373),Pfam:HECT (277-373)	NA		Q4D0S8	K2N277	Pfam:UCH_1 (564-993),Pfam:UCH (468-1016)	Pfam:UCH,Pfam:UCH_1		Q4D6U5	Q38D83	Pfam:UCH (146-462),Pfam:UCH (146-462)	Pfam:UCH_1,Pfam:UCH						Q4DNJ4	NA	Pfam:OTU (105-217),Pfam:OTU (105-217)	NA		Q4DS35		NA	Pfam:UCH_1 (148-444),Pfam:UCH_1 (148-444)	NA		Q4D6U5	C9ZZB5	Pfam:UCH (146-462),Pfam:UCH (146-462)	Pfam:UCH,Pfam:UCH_1
Q4DNJ4	NA	Pfam:OTU (105-217),Pfam:OTU (105-217)	NA		Q4E259	K2MC20	Pfam:UCH_1 (1010-1174),Pfam:UCH (533-1187)	Pfam:UCH_1,Pfam:UCH		Q4E680	Q582Q1	Pfam:UCH (304-723),ZnF_UBP (179-233)	NA						Q4DFK1	NA	Pfam:OTU (105-217),Pfam:OTU (105-217)	NA		Q4D6U5		NA	Pfam:UCH (146-462),Pfam:UCH (146-462)	NA		Q4E680	C9ZLJ1	Pfam:UCH (304-723),ZnF_UBP (179-233)	ZnF_UBP,Pfam:zf-UBP,Pfam:UBA,Pfam:UCH_1,Pfam:UCH,UBA
Q4DFK1	NA	Pfam:OTU (105-217),Pfam:OTU (105-217)	NA		Q4DCS7	K2MC20	Pfam:UCH (533-1187),Pfam:UCH_1 (1010-1174)	Pfam:UCH_1,Pfam:UCH		Q4D5K1	Q381F7	Pfam:Peptidase_C54 (63-321)	Pfam:Peptidase_C54						Q4DMC9	F9WJ44	Pfam:ThiF (7-269),Pfam:ThiF (7-269)	Pfam:ThiF		Q4E680		NA	Pfam:UCH (304-723),ZnF_UBP (179-233)	NA		Q4D5K1	D0AAK8	Pfam:Peptidase_C54 (63-321)	Pfam:Peptidase_C54
Q4DMC9	NA	Pfam:ThiF (7-269),Pfam:ThiF (7-269)	NA		Q4DS35	K2M9D1	Pfam:UCH_1 (148-444),Pfam:UCH_1 (148-444)	Pfam:UCH,Pfam:UCH_1		Q4DB31	Q57Z86	Pfam:zf-C3HC4_3 (108-161),Pfam:zf-C3HC4 (112-155)	Pfam:zf-C3HC4_2,Pfam:zf-C3HC4,Pfam:zf-RING_5,RING,Pfam:zf-C3HC4_3,Pfam:zf-RING_2						Q4DF80	NA	Pfam:UCH_1 (561-992),Pfam:UCH_1 (561-992)	NA		Q4D5K1		NA	Pfam:Peptidase_C54 (63-321)	NA		Q4DB31	C9ZPG2	Pfam:zf-C3HC4_3 (108-161),Pfam:zf-C3HC4 (112-155)	Pfam:zf-RING_2,RING,Pfam:zf-RING_5,Pfam:zf-C3HC4,Pfam:zf-C3HC4_3,Pfam:zf-C3HC4_2
Q4DF80	NA	Pfam:UCH_1 (561-992),Pfam:UCH_1 (561-992)	NA		Q4D6U5	K2M9D1	Pfam:UCH (146-462),Pfam:UCH (146-462)	Pfam:UCH,Pfam:UCH_1		Q4DF39	Q384R4	Pfam:ThiF (9-102),Pfam:ThiF (9-102)	Pfam:ThiF						Q4D0S8	NA	Pfam:UCH_1 (564-993),Pfam:UCH (468-1016)	NA		Q4DB31		NA	Pfam:zf-C3HC4_3 (108-161),Pfam:zf-C3HC4 (112-155)	NA		Q4DF39	D0A7U0	Pfam:ThiF (9-102),Pfam:ThiF (9-102)	Pfam:ThiF
Q4D0S8	NA	Pfam:UCH_1 (564-993),Pfam:UCH (468-1016)	NA		Q4E680	K2N4R4	Pfam:UCH (304-723),ZnF_UBP (179-233)	Pfam:UBA,ZnF_UBP,Pfam:UCH_1,Pfam:zf-UBP,Pfam:UCH,UBA		Q4DP92	Q386S6	RHOD (352-487),transmembrane_domain (92-114)	coiled_coil_region,transmembrane_domain,Pfam:ThiF,RHOD						Q4E259	NA	Pfam:UCH_1 (1010-1174),Pfam:UCH (533-1187)	NA		Q4DF39		NA	Pfam:ThiF (9-102),Pfam:ThiF (9-102)	NA		Q4DP92	D0A640	RHOD (352-487),transmembrane_domain (92-114)	transmembrane_domain,Pfam:ThiF,RHOD,coiled_coil_region
Q4E259	NA	Pfam:UCH_1 (1010-1174),Pfam:UCH (533-1187)	NA		Q4D5K1	K2MYJ5	Pfam:Peptidase_C54 (63-321)	Pfam:Peptidase_C54		Q4DFD2	NA	Pfam:RNase_T (836-1008),Pfam:UCH_1 (487-644)	NA						Q4DCS7	NA	Pfam:UCH (533-1187),Pfam:UCH_1 (1010-1174)	NA		Q4DP92		NA	RHOD (352-487),transmembrane_domain (92-114)	NA		Q4DFD2	C9ZQH8	Pfam:RNase_T (836-1008),Pfam:UCH_1 (487-644)	EXOIII,Pfam:RNase_T,Pfam:UCH_1
Q4DCS7	NA	Pfam:UCH (533-1187),Pfam:UCH_1 (1010-1174)	NA		Q4DB31	K2NE21	Pfam:zf-C3HC4_3 (108-161),Pfam:zf-C3HC4 (112-155)	RING,Pfam:zf-C3HC4_3,Pfam:zf-RING_2,Pfam:zf-C3HC4,Pfam:zf-C3HC4_2		Q4DIR8	Q57Z72	UBQ (29-100),UBQ (29-100)	Pfam:Rad60-SLD,Pfam:ubiquitin,UBQ						Q4DS35	NA	Pfam:UCH_1 (148-444),Pfam:UCH_1 (148-444)	NA		Q4DFD2		NA	Pfam:RNase_T (836-1008),Pfam:UCH_1 (487-644)	NA		Q4DIR8	C9ZPI0	UBQ (29-100),UBQ (29-100)	Pfam:ubiquitin,Pfam:Rad60-SLD,UBQ
Q4DS35	NA	Pfam:UCH_1 (148-444),Pfam:UCH_1 (148-444)	NA		Q4DF39	K2NN30	Pfam:ThiF (9-102),Pfam:ThiF (9-102)	Pfam:ThiF		Q4DSS5	Q57Z72	Pfam:ubiquitin (32-102),Pfam:Rad60-SLD (29-99)	Pfam:Rad60-SLD,Pfam:ubiquitin,UBQ						Q4D6U5	NA	Pfam:UCH (146-462),Pfam:UCH (146-462)	NA		Q4DIR8		NA	UBQ (29-100),UBQ (29-100)	NA		Q4DSS5	C9ZPI0	Pfam:ubiquitin (32-102),Pfam:Rad60-SLD (29-99)	Pfam:ubiquitin,Pfam:Rad60-SLD,UBQ
Q4D6U5	NA	Pfam:UCH (146-462),Pfam:UCH (146-462)	NA		Q4DP92	K2MWM1	RHOD (352-487),transmembrane_domain (92-114)	RHOD,coiled_coil_region,transmembrane_domain,Pfam:ThiF		Q4DL73	Q57VJ2	RING (58-98),Pfam:zf-C3HC4_2 (58-98)	NA						Q4E680	F9W8I1	Pfam:UCH (304-723),ZnF_UBP (179-233)	ZnF_UBP,Pfam:zf-UBP,Pfam:UCH,Pfam:UCH_1,UBA		Q4DSS5		NA	Pfam:ubiquitin (32-102),Pfam:Rad60-SLD (29-99)	NA		Q4DL73	C9ZTU0	RING (58-98),Pfam:zf-C3HC4_2 (58-98)	Pfam:zf-C3HC4,Pfam:zf-RING_2,Pfam:zf-RING_11,Pfam:zf-rbx1,RING,Pfam:zf-C3HC4_2,Pfam:zf-RING_UBOX
Q4E680	NA	Pfam:UCH (304-723),ZnF_UBP (179-233)	NA		Q4DFD2	K2PA87	Pfam:RNase_T (836-1008),Pfam:UCH_1 (487-644)	Pfam:RNase_T,EXOIII,Pfam:UCH_1		Q4DPJ5	Q57VJ2	Pfam:zf-RING_2 (56-99),Pfam:zf-RING_2 (56-99)	NA						Q4D5K1	NA	Pfam:Peptidase_C54 (63-321)	NA		Q4DL73		NA	RING (58-98),Pfam:zf-C3HC4_2 (58-98)	NA		Q4DPJ5	C9ZTU0	Pfam:zf-RING_2 (56-99),Pfam:zf-RING_2 (56-99)	Pfam:zf-C3HC4,Pfam:zf-RING_2,Pfam:zf-RING_11,Pfam:zf-rbx1,RING,Pfam:zf-C3HC4_2,Pfam:zf-RING_UBOX
Q4D5K1	NA	Pfam:Peptidase_C54 (63-321)	NA		Q4DIR8	NA	UBQ (29-100),UBQ (29-100)	NA		Q4DW46	Q38AM3	Pfam:zf-RING_5 (281-324),Pfam:zf-RING_5 (281-324)	transmembrane_domain,transmembrane_domain,transmembrane_domain,transmembrane_domain,transmembrane_domain,transmembrane_domain,Pfam:zf-RING_2,RING,Pfam:zf-RING_5,Pfam:zf-C3HC4,Pfam:zf-RING_11,Pfam:zf-C3HC4_2						Q4DB31	NA	Pfam:zf-C3HC4_3 (108-161),Pfam:zf-C3HC4 (112-155)	NA		Q4DPJ5		NA	Pfam:zf-RING_2 (56-99),Pfam:zf-RING_2 (56-99)	NA		Q4DW46	D0A3H2	Pfam:zf-RING_5 (281-324),Pfam:zf-RING_5 (281-324)	Pfam:zf-RING_5,Pfam:zf-C3HC4,transmembrane_domain,transmembrane_domain,transmembrane_domain,transmembrane_domain,transmembrane_domain,transmembrane_domain,RING,Pfam:zf-RING_11,Pfam:zf-RING_2,Pfam:zf-C3HC4_2
Q4DB31	NA	Pfam:zf-C3HC4_3 (108-161),Pfam:zf-C3HC4 (112-155)	NA		Q4DSS5	NA	Pfam:ubiquitin (32-102),Pfam:Rad60-SLD (29-99)	NA		Q4DYG8	Q38C23	Pfam:UCH_1 (177-620),Pfam:UCH_1 (177-620)	Pfam:UCH,Pfam:UCH_1						Q4DF39	NA	Pfam:ThiF (9-102),Pfam:ThiF (9-102)	NA		Q4DW46		NA	Pfam:zf-RING_5 (281-324),Pfam:zf-RING_5 (281-324)	NA		Q4DYG8	D0A1P0	Pfam:UCH_1 (177-620),Pfam:UCH_1 (177-620)	Pfam:UCH_1,Pfam:UCH
Q4DF39	NA	Pfam:ThiF (9-102),Pfam:ThiF (9-102)	NA		Q4DL73	NA	RING (58-98),Pfam:zf-C3HC4_2 (58-98)	NA		Q4DJX7	Q583L0	Pfam:Urm1 (6-102),Pfam:ThiS (17-102)	Pfam:Urm1,Pfam:ThiS						Q4DP92	NA	RHOD (352-487),transmembrane_domain (92-114)	NA		Q4DYG8		NA	Pfam:UCH_1 (177-620),Pfam:UCH_1 (177-620)	NA		Q4DJX7	C9ZM44	Pfam:Urm1 (6-102),Pfam:ThiS (17-102)	Pfam:ThiS,Pfam:Urm1
Q4DP92	NA	RHOD (352-487),transmembrane_domain (92-114)	NA		Q4DPJ5	NA	Pfam:zf-RING_2 (56-99),Pfam:zf-RING_2 (56-99)	NA		Q4D6P3	Q583L0	Pfam:ThiS (17-102),Pfam:Urm1 (6-102)	Pfam:Urm1,Pfam:ThiS						Q4DFD2	F9W5D6	Pfam:RNase_T (836-1008),Pfam:UCH_1 (487-644)	NA		Q4DJX7		NA	Pfam:Urm1 (6-102),Pfam:ThiS (17-102)	NA		Q4D6P3	C9ZM44	Pfam:ThiS (17-102),Pfam:Urm1 (6-102)	Pfam:ThiS,Pfam:Urm1
Q4DFD2	NA	Pfam:RNase_T (836-1008),Pfam:UCH_1 (487-644)	NA		Q4DW46	K2N0P4	Pfam:zf-RING_5 (281-324),Pfam:zf-RING_5 (281-324)	Pfam:zf-RING_2,RING,Pfam:zf-C3HC4_3,transmembrane_domain,transmembrane_domain,transmembrane_domain,transmembrane_domain,transmembrane_domain,transmembrane_domain,Pfam:zf-RING_11,Pfam:zf-rbx1,Pfam:zf-RING_5,Pfam:zf-C3HC4,Pfam:zf-C3HC4_2		Q4E0H2	Q38FA2	Pfam:Asp_protease (208-331),Pfam:Asp_protease (208-331)	NA						Q4DIR8	NA	UBQ (29-100),UBQ (29-100)	NA		Q4D6P3		NA	Pfam:ThiS (17-102),Pfam:Urm1 (6-102)	NA		Q4E0H2	C9ZXL3	Pfam:Asp_protease (208-331),Pfam:Asp_protease (208-331)	NA
Q4DIR8	NA	UBQ (29-100),UBQ (29-100)	NA		Q4DYG8	K2NP27	Pfam:UCH_1 (177-620),Pfam:UCH_1 (177-620)	Pfam:UCH_1,Pfam:UCH		Q4D105	Q389D0	Pfam:ubiquitin (734-800),Pfam:ubiquitin (734-800)	Pfam:ubiquitin,UBQ						Q4DSS5	NA	Pfam:ubiquitin (32-102),Pfam:Rad60-SLD (29-99)	NA		Q4E0H2		NA	Pfam:Asp_protease (208-331),Pfam:Asp_protease (208-331)	NA		Q4D105	D0A522	Pfam:ubiquitin (734-800),Pfam:ubiquitin (734-800)	Pfam:Hemerythrin,UBQ,Pfam:ubiquitin
Q4DSS5	NA	Pfam:ubiquitin (32-102),Pfam:Rad60-SLD (29-99)	NA		Q4DJX7	NA	Pfam:Urm1 (6-102),Pfam:ThiS (17-102)	NA		Q4CYB0	Q583H3	UBQ (2-73),UBQ (2-73),Pfam:UCH (106-450),Pfam:UCH_1 (107-425)	Pfam:UCH,Pfam:UCH_1,Pfam:ubiquitin,UBQ						Q4DL73	NA	RING (58-98),Pfam:zf-C3HC4_2 (58-98)	NA		Q4D105		NA	Pfam:ubiquitin (734-800),Pfam:ubiquitin (734-800)	NA		Q4CYB0	C9ZN32	UBQ (2-73),UBQ (2-73),Pfam:UCH (106-450),Pfam:UCH_1 (107-425)	UBQ,Pfam:ubiquitin,Pfam:UCH_1,Pfam:UCH
Q4DL73	NA	RING (58-98),Pfam:zf-C3HC4_2 (58-98)	NA		Q4D6P3	NA	Pfam:ThiS (17-102),Pfam:Urm1 (6-102)	NA		Q4D313	Q583H3	UBQ (2-73),Pfam:UCH_1 (107-425),Pfam:UCH_1 (107-425),Pfam:UCH (106-450)	Pfam:UCH,Pfam:UCH_1,Pfam:ubiquitin,UBQ						Q4DPJ5	NA	Pfam:zf-RING_2 (56-99),Pfam:zf-RING_2 (56-99)	NA		Q4CYB0		NA	UBQ (2-73),UBQ (2-73),Pfam:UCH (106-450),Pfam:UCH_1 (107-425)	NA		Q4D313	C9ZN32	UBQ (2-73),Pfam:UCH_1 (107-425),Pfam:UCH_1 (107-425),Pfam:UCH (106-450)	UBQ,Pfam:ubiquitin,Pfam:UCH_1,Pfam:UCH
Q4DPJ5	NA	Pfam:zf-RING_2 (56-99),Pfam:zf-RING_2 (56-99)	NA		Q4E0H2	K2NEI7	Pfam:Asp_protease (208-331),Pfam:Asp_protease (208-331)	UBQ,Pfam:Rad60-SLD,Pfam:Asp_protease_2,Pfam:Asp_protease		Q4DYE1	Q57ZW8	Pfam:zf-RING_2 (313-356),Pfam:zf-RING_2 (313-356)	ZnF_ZZ,Pfam:zf-C3HC4_2,Pfam:zf-C3HC4,Pfam:zf-RING_11,RING,RING,Pfam:zf-RING_2						Q4DW46	NA	Pfam:zf-RING_5 (281-324),Pfam:zf-RING_5 (281-324)	NA		Q4D313		NA	UBQ (2-73),Pfam:UCH_1 (107-425),Pfam:UCH_1 (107-425),Pfam:UCH (106-450)	NA		Q4DYE1	C9ZPE4	Pfam:zf-RING_2 (313-356),Pfam:zf-RING_2 (313-356)	Pfam:zf-RING_11,Pfam:zf-RING_2,RING,RING,Pfam:zf-C3HC4,Pfam:zf-C3HC4_2,ZnF_ZZ
Q4DW46	NA	Pfam:zf-RING_5 (281-324),Pfam:zf-RING_5 (281-324)	NA		Q4D105	K2NF91	Pfam:ubiquitin (734-800),Pfam:ubiquitin (734-800)	Pfam:ubiquitin,UBQ		Q4E565	Q382J0	DUF862 (55-232),DUF862 (55-232)	NA						Q4DYG8	NA	Pfam:UCH_1 (177-620),Pfam:UCH_1 (177-620)	NA		Q4DYE1		NA	Pfam:zf-RING_2 (313-356),Pfam:zf-RING_2 (313-356)	NA		Q4E565	D0A9N3	DUF862 (55-232),DUF862 (55-232)	Pfam:Peptidase_C97,DUF862
Q4DYG8	NA	Pfam:UCH_1 (177-620),Pfam:UCH_1 (177-620)	NA		Q4CYB0	K2MRS1	UBQ (2-73),UBQ (2-73),Pfam:UCH (106-450),Pfam:UCH_1 (107-425)	UBQ,Pfam:ubiquitin,Pfam:UCH_1,Pfam:UCH		Q4DWL2	Q382J0	DUF862 (55-232),DUF862 (55-232)	NA						Q4DJX7	NA	Pfam:Urm1 (6-102),Pfam:ThiS (17-102)	NA		Q4E565		NA	DUF862 (55-232),DUF862 (55-232)	NA		Q4DWL2	D0A9N3	DUF862 (55-232),DUF862 (55-232)	Pfam:Peptidase_C97,DUF862
Q4DJX7	NA	Pfam:Urm1 (6-102),Pfam:ThiS (17-102)	NA		Q4D313	K2MRS1	UBQ (2-73),Pfam:UCH_1 (107-425),Pfam:UCH_1 (107-425),Pfam:UCH (106-450)	UBQ,Pfam:ubiquitin,Pfam:UCH_1,Pfam:UCH		Q4E0X7	Q38F27	Pfam:zf-RING_2 (287-330),RING (289-329)	Pfam:zf-RING_2,transmembrane_domain,transmembrane_domain,transmembrane_domain,transmembrane_domain,transmembrane_domain,transmembrane_domain,RING						Q4D6P3	NA	Pfam:ThiS (17-102),Pfam:Urm1 (6-102)	NA		Q4DWL2		NA	DUF862 (55-232),DUF862 (55-232)	NA		Q4E0X7	C9ZXQ9	Pfam:zf-RING_2 (287-330),RING (289-329)	transmembrane_domain,transmembrane_domain,transmembrane_domain,transmembrane_domain,transmembrane_domain,transmembrane_domain,RING,Pfam:zf-RING_2
Q4D6P3	NA	Pfam:ThiS (17-102),Pfam:Urm1 (6-102)	NA		Q4DYE1	K2MJD2	Pfam:zf-RING_2 (313-356),Pfam:zf-RING_2 (313-356)	Pfam:zf-RING_2,RING,RING,Pfam:zf-rbx1		Q4DPS6	Q57ZU6	Pfam:Peptidase_C65 (17-264),Pfam:Peptidase_C65 (17-264)	Pfam:Peptidase_C65						Q4E0H2	NA	Pfam:Asp_protease (208-331),Pfam:Asp_protease (208-331)	NA		Q4E0X7		NA	Pfam:zf-RING_2 (287-330),RING (289-329)	NA		Q4DPS6	C9ZPB3	Pfam:Peptidase_C65 (17-264),Pfam:Peptidase_C65 (17-264)	Pfam:Peptidase_C65
Q4E0H2	NA	Pfam:Asp_protease (208-331),Pfam:Asp_protease (208-331)	NA		Q4E565	K2MUC1	DUF862 (55-232),DUF862 (55-232)	Pfam:Peptidase_C97,DUF862		Q4DSH5	Q386H2	SPRY (82-206),SPRY (82-206)	SPRY,SPRY,SPRY,HECTc,Pfam:SPRY,Pfam:SPRY,Pfam:HECT						Q4D105	NA	Pfam:ubiquitin (734-800),Pfam:ubiquitin (734-800)	NA		Q4DPS6		NA	Pfam:Peptidase_C65 (17-264),Pfam:Peptidase_C65 (17-264)	NA		Q4DSH5	D0A6G4	SPRY (82-206),SPRY (82-206)	HECTc,Pfam:SPRY,Pfam:SPRY,Pfam:HECT,SPRY,SPRY,SPRY
Q4D105	NA	Pfam:ubiquitin (734-800),Pfam:ubiquitin (734-800)	NA		Q4DWL2	K2MUC1	DUF862 (55-232),DUF862 (55-232)	Pfam:Peptidase_C97,DUF862		Q4CZ35	Q57YJ8	Cullin_Nedd8 (668-735),Pfam:Cullin_Nedd8 (669-733)	Pfam:Cullin_Nedd8,Cullin_Nedd8,Pfam:Cullin						Q4CYB0	F9W5G4	UBQ (2-73),UBQ (2-73),Pfam:UCH (106-450),Pfam:UCH_1 (107-425)	Pfam:ubiquitin,Pfam:UCH,Pfam:UCH_1,UBQ		Q4DSH5		NA	SPRY (82-206),SPRY (82-206)	NA		Q4CZ35	C9ZW70	Cullin_Nedd8 (668-735),Pfam:Cullin_Nedd8 (669-733)	Cullin_Nedd8,Pfam:Cullin_Nedd8,Pfam:Cullin
Q4CYB0	NA	UBQ (2-73),UBQ (2-73),Pfam:UCH (106-450),Pfam:UCH_1 (107-425)	NA		Q4E0X7	K2MX97	Pfam:zf-RING_2 (287-330),RING (289-329)	Pfam:zf-RING_2,transmembrane_domain,transmembrane_domain,transmembrane_domain,transmembrane_domain,transmembrane_domain,transmembrane_domain,RING		Q4CPT2	Q38C61	transmembrane_domain (28-46),Pfam:zf-rbx1 (66-142)	NA						Q4CYB0	F9W493	UBQ (2-73),UBQ (2-73),Pfam:UCH (106-450),Pfam:UCH_1 (107-425)	UBQ,Pfam:UCH_1,Pfam:UCH,Pfam:ubiquitin		Q4CZ35		NA	Cullin_Nedd8 (668-735),Pfam:Cullin_Nedd8 (669-733)	NA		Q4CPT2	D0A1J4	transmembrane_domain (28-46),Pfam:zf-rbx1 (66-142)	Pfam:zf-rbx1,RING,Pfam:zf-ANAPC11
Q4D313	NA	UBQ (2-73),Pfam:UCH_1 (107-425),Pfam:UCH_1 (107-425),Pfam:UCH (106-450)	NA		Q4DPS6	K2NID1	Pfam:Peptidase_C65 (17-264),Pfam:Peptidase_C65 (17-264)	transmembrane_domain,transmembrane_domain,transmembrane_domain,Pfam:Peptidase_C65		Q4D328	Q38C61	RING (87-141),transmembrane_domain (5-22)	NA						Q4D313	F9W5G4	UBQ (2-73),Pfam:UCH_1 (107-425),Pfam:UCH_1 (107-425),Pfam:UCH (106-450)	Pfam:ubiquitin,Pfam:UCH,Pfam:UCH_1,UBQ		Q4CPT2		NA	transmembrane_domain (28-46),Pfam:zf-rbx1 (66-142)	NA		Q4D328	D0A1J4	RING (87-141),transmembrane_domain (5-22)	Pfam:zf-rbx1,RING,Pfam:zf-ANAPC11
Q4DYE1	NA	Pfam:zf-RING_2 (313-356),Pfam:zf-RING_2 (313-356)	NA		Q4DSH5	K2MW43	SPRY (82-206),SPRY (82-206)	Pfam:HECT,Pfam:SPRY,Pfam:SPRY,SPRY,SPRY,SPRY,HECTc		Q4CX65	NA	Cullin_Nedd8 (1089-1156),Cullin_Nedd8 (1089-1156)	NA						Q4D313	F9W493	UBQ (2-73),Pfam:UCH_1 (107-425),Pfam:UCH_1 (107-425),Pfam:UCH (106-450)	UBQ,Pfam:UCH_1,Pfam:UCH,Pfam:ubiquitin		Q4D328		NA	RING (87-141),transmembrane_domain (5-22)	NA		Q4CX65	D0A3B5	Cullin_Nedd8 (1089-1156),Cullin_Nedd8 (1089-1156)	Pfam:PDZ,Pfam:PDZ,signal_peptide,Pfam:Peptidase_M50,Pfam:Cullin_Nedd8,PDZ,PDZ,transmembrane_domain,transmembrane_domain,transmembrane_domain,transmembrane_domain,Cullin_Nedd8
Q4E565	NA	DUF862 (55-232),DUF862 (55-232)	NA		Q4CZ35	K2NPA0	Cullin_Nedd8 (668-735),Pfam:Cullin_Nedd8 (669-733)	CULLIN,Pfam:Cullin_Nedd8,Cullin_Nedd8,Pfam:Cullin		Q4DYH3	Q38C18	Pfam:ubiquitin (24-69),Pfam:ubiquitin (24-69)	Pfam:ubiquitin,UBQ						Q4DYE1	NA	Pfam:zf-RING_2 (313-356),Pfam:zf-RING_2 (313-356)	NA		Q4CX65		NA	Cullin_Nedd8 (1089-1156),Cullin_Nedd8 (1089-1156)	NA		Q4DYH3	D0A1P6	Pfam:ubiquitin (24-69),Pfam:ubiquitin (24-69)	UBQ,Pfam:ubiquitin
Q4DWL2	NA	DUF862 (55-232),DUF862 (55-232)	NA		Q4CPT2	NA	transmembrane_domain (28-46),Pfam:zf-rbx1 (66-142)	NA		Q4DUI8	Q38DE8	Pfam:ThiF (71-239),Pfam:ThiF (71-239)	Pfam:E1_4HB,Pfam:ThiF,Pfam:ThiF,Pfam:UBA_e1_thiolCys						Q4E565	F9WF32	DUF862 (55-232),DUF862 (55-232)	DUF862,Pfam:Peptidase_C97		Q4DYH3		NA	Pfam:ubiquitin (24-69),Pfam:ubiquitin (24-69)	NA		Q4DUI8	C9ZZ47	Pfam:ThiF (71-239),Pfam:ThiF (71-239)	Pfam:UBA_e1_thiolCys,Pfam:E1_4HB,Pfam:ThiF,Pfam:ThiF
Q4E0X7	NA	Pfam:zf-RING_2 (287-330),RING (289-329)	NA		Q4D328	NA	RING (87-141),transmembrane_domain (5-22)	NA		Q4D7C0	Q38DE8	transmembrane_domain (36-58),transmembrane_domain (36-58),Pfam:UBA_e1_thiolCys (1-35)	Pfam:E1_4HB,Pfam:ThiF,Pfam:ThiF,Pfam:UBA_e1_thiolCys						Q4E565	F9W7G9	DUF862 (55-232),DUF862 (55-232)	DUF862,Pfam:Peptidase_C97		Q4DUI8		NA	Pfam:ThiF (71-239),Pfam:ThiF (71-239)	NA		Q4D7C0	C9ZZ47	transmembrane_domain (36-58),transmembrane_domain (36-58),Pfam:UBA_e1_thiolCys (1-35)	Pfam:UBA_e1_thiolCys,Pfam:E1_4HB,Pfam:ThiF,Pfam:ThiF
Q4DPS6	NA	Pfam:Peptidase_C65 (17-264),Pfam:Peptidase_C65 (17-264)	NA		Q4CX65	K2NTV3	Cullin_Nedd8 (1089-1156),Cullin_Nedd8 (1089-1156)	Pfam:Cullin_Nedd8,Cullin_Nedd8		Q4CWR4	Q38BA3	Pfam:ubiquitin (6-75),Pfam:ubiquitin (6-75)	NA						Q4DWL2	F9WF32	DUF862 (55-232),DUF862 (55-232)	DUF862,Pfam:Peptidase_C97		Q4D7C0		NA	transmembrane_domain (36-58),transmembrane_domain (36-58),Pfam:UBA_e1_thiolCys (1-35)	NA		Q4CWR4	D0A2M4	Pfam:ubiquitin (6-75),Pfam:ubiquitin (6-75)	UBA,STI1,STI1,Pfam:UBA,Pfam:ubiquitin,UBQ
Q4DSH5	NA	SPRY (82-206),SPRY (82-206)	NA		Q4DYH3	K2MU93	Pfam:ubiquitin (24-69),Pfam:ubiquitin (24-69)	UBQ,Pfam:ubiquitin		Q4CPK3	Q38BA3	UBQ (1-73),Pfam:ubiquitin (6-75)	NA						Q4DWL2	F9W7G9	DUF862 (55-232),DUF862 (55-232)	DUF862,Pfam:Peptidase_C97		Q4CWR4		NA	Pfam:ubiquitin (6-75),Pfam:ubiquitin (6-75)	NA		Q4CPK3	D0A2M4	UBQ (1-73),Pfam:ubiquitin (6-75)	UBA,STI1,STI1,Pfam:UBA,Pfam:ubiquitin,UBQ
Q4CZ35	NA	Cullin_Nedd8 (668-735),Pfam:Cullin_Nedd8 (669-733)	NA		Q4DUI8	K2N152	Pfam:ThiF (71-239),Pfam:ThiF (71-239)	Pfam:E1_4HB,Pfam:UBA_e1_thiolCys,Pfam:ThiF,Pfam:ThiF		Q4DQT1	Q57WE7	Pfam:Atg8 (203-319),Pfam:APG12 (243-319),Pfam:APG12 (243-319)	NA						Q4E0X7	NA	Pfam:zf-RING_2 (287-330),RING (289-329)	NA		Q4CPK3		NA	UBQ (1-73),Pfam:ubiquitin (6-75)	NA		Q4DQT1	C9ZSP2	Pfam:Atg8 (203-319),Pfam:APG12 (243-319),Pfam:APG12 (243-319)	Pfam:Atg8
Q4CPT2	NA	transmembrane_domain (28-46),Pfam:zf-rbx1 (66-142)	NA		Q4D7C0	K2N152	transmembrane_domain (36-58),transmembrane_domain (36-58),Pfam:UBA_e1_thiolCys (1-35)	Pfam:E1_4HB,Pfam:UBA_e1_thiolCys,Pfam:ThiF,Pfam:ThiF		Q4DWZ7	Q57WE7	Pfam:APG12 (206-282),Pfam:Atg8 (166-282),signal_peptide (1-18)	NA						Q4DPS6	NA	Pfam:Peptidase_C65 (17-264),Pfam:Peptidase_C65 (17-264)	NA		Q4DQT1		NA	Pfam:Atg8 (203-319),Pfam:APG12 (243-319),Pfam:APG12 (243-319)	NA		Q4DWZ7	C9ZSP2	Pfam:APG12 (206-282),Pfam:Atg8 (166-282),signal_peptide (1-18)	Pfam:Atg8
Q4D328	NA	RING (87-141),transmembrane_domain (5-22)	NA		Q4CWR4	NA	Pfam:ubiquitin (6-75),Pfam:ubiquitin (6-75)	NA		Q4CS38	Q386X5	Pfam:zf-C3HC4 (155-195),Pfam:zf-ANAPC11 (134-201)	Pfam:zf-ANAPC11,Pfam:zf-rbx1,Pfam:zf-C3HC4,RING,Pfam:zf-RING_2						Q4DSH5	F9WJL4	SPRY (82-206),SPRY (82-206)	NA		Q4DWZ7		NA	Pfam:APG12 (206-282),Pfam:Atg8 (166-282),signal_peptide (1-18)	NA		Q4CS38	D0A5X7	Pfam:zf-C3HC4 (155-195),Pfam:zf-ANAPC11 (134-201)	Pfam:zf-rbx1,Pfam:zf-RING_2,Pfam:zf-ANAPC11,RING,Pfam:zf-C3HC4
Q4CX65	NA	Cullin_Nedd8 (1089-1156),Cullin_Nedd8 (1089-1156)	NA		Q4CPK3	NA	UBQ (1-73),Pfam:ubiquitin (6-75)	NA		Q4CLZ1	Q38EF6	UBCc (38-181),Pfam:UQ_con (39-176)	NA						Q4CZ35	NA	Cullin_Nedd8 (668-735),Pfam:Cullin_Nedd8 (669-733)	NA		Q4CS38		NA	Pfam:zf-C3HC4 (155-195),Pfam:zf-ANAPC11 (134-201)	NA		Q4CLZ1	C9ZY61	UBCc (38-181),Pfam:UQ_con (39-176)	UBCc,Pfam:UQ_con
Q4DYH3	NA	Pfam:ubiquitin (24-69),Pfam:ubiquitin (24-69)	NA		Q4DQT1	NA	Pfam:Atg8 (203-319),Pfam:APG12 (243-319),Pfam:APG12 (243-319)	NA		Q4CTN0	Q38EF6	UBCc (5-148),UBCc (5-148)	NA						Q4CPT2	NA	transmembrane_domain (28-46),Pfam:zf-rbx1 (66-142)	NA		Q4CLZ1		NA	UBCc (38-181),Pfam:UQ_con (39-176)	NA		Q4CTN0	C9ZY61	UBCc (5-148),UBCc (5-148)	UBCc,Pfam:UQ_con
Q4DUI8	NA	Pfam:ThiF (71-239),Pfam:ThiF (71-239)	NA		Q4DWZ7	NA	Pfam:APG12 (206-282),Pfam:Atg8 (166-282),signal_peptide (1-18)	NA		Q4DWH5	Q382A4	Pfam:HECT (1301-1632),Pfam:HECT (1301-1632)	HECTc,Pfam:ZZ,Pfam:HECT,ZnF_ZZ						Q4D328	NA	RING (87-141),transmembrane_domain (5-22)	NA		Q4CTN0		NA	UBCc (5-148),UBCc (5-148)	NA		Q4DWH5	D0A9Y5	Pfam:HECT (1301-1632),Pfam:HECT (1301-1632)	Pfam:ZZ,ZnF_ZZ,HECTc,Pfam:HECT
Q4D7C0	NA	transmembrane_domain (36-58),transmembrane_domain (36-58),Pfam:UBA_e1_thiolCys (1-35)	NA		Q4CS38	K2MY20	Pfam:zf-C3HC4 (155-195),Pfam:zf-ANAPC11 (134-201)	Pfam:zf-RING_2,RING,Pfam:zf-ANAPC11,Pfam:zf-rbx1,coiled_coil_region,Pfam:zf-C3HC4		Q4DW65	Q38AC5	Pfam:SPRY (3025-3148),SPRY (3023-3149)	Pfam:HECT,HECTc,Pfam:SPRY,Pfam:SPRY,Pfam:SPRY,SPRY,SPRY,SPRY						Q4CX65	NA	Cullin_Nedd8 (1089-1156),Cullin_Nedd8 (1089-1156)	NA		Q4DWH5		NA	Pfam:HECT (1301-1632),Pfam:HECT (1301-1632)	NA		Q4DW65	D0A3T5	Pfam:SPRY (3025-3148),SPRY (3023-3149)	SPRY,SPRY,SPRY,Pfam:SPRY,Pfam:SPRY,Pfam:SPRY,HECTc,Pfam:HECT
Q4CWR4	NA	Pfam:ubiquitin (6-75),Pfam:ubiquitin (6-75)	NA		Q4CLZ1	NA	UBCc (38-181),Pfam:UQ_con (39-176)	NA		Q4DXR1	Q57ZE3	Pfam:JAB (3-94),Pfam:JAB (3-94)	NA						Q4DYH3	NA	Pfam:ubiquitin (24-69),Pfam:ubiquitin (24-69)	NA		Q4DW65		NA	Pfam:SPRY (3025-3148),SPRY (3023-3149)	NA		Q4DXR1	C9ZK49	Pfam:JAB (3-94),Pfam:JAB (3-94)	NA
Q4CPK3	NA	UBQ (1-73),Pfam:ubiquitin (6-75)	NA		Q4CTN0	NA	UBCc (5-148),UBCc (5-148)	NA		Q4DAL0	Q38BI4	Pfam:zf-C3HC4 (341-381),Pfam:zf-RING_2 (339-382)	RING,Pfam:zf-RING_2						Q4DUI8	F9WCF5	Pfam:ThiF (71-239),Pfam:ThiF (71-239)	Pfam:ThiF,Pfam:ThiF,Pfam:UBA_e1_thiolCys,Pfam:E1_4HB		Q4DXR1		NA	Pfam:JAB (3-94),Pfam:JAB (3-94)	NA		Q4DAL0	D0A2D8	Pfam:zf-C3HC4 (341-381),Pfam:zf-RING_2 (339-382)	RING,Pfam:zf-RING_2
Q4DQT1	NA	Pfam:Atg8 (203-319),Pfam:APG12 (243-319),Pfam:APG12 (243-319)	NA		Q4DWH5	K2N196	Pfam:HECT (1301-1632),Pfam:HECT (1301-1632)	Pfam:HECT,HECTc,ZnF_ZZ		Q4DDU2	Q57YD9	Pfam:UQ_con (7-147),UBCc (6-152)	Pfam:UQ_con,UBCc						Q4D7C0	F9WCF5	transmembrane_domain (36-58),transmembrane_domain (36-58),Pfam:UBA_e1_thiolCys (1-35)	Pfam:ThiF,Pfam:ThiF,Pfam:UBA_e1_thiolCys,Pfam:E1_4HB		Q4DAL0		NA	Pfam:zf-C3HC4 (341-381),Pfam:zf-RING_2 (339-382)	NA		Q4DDU2	C9ZUL2	Pfam:UQ_con (7-147),UBCc (6-152)	UBCc,Pfam:UQ_con
Q4DWZ7	NA	Pfam:APG12 (206-282),Pfam:Atg8 (166-282),signal_peptide (1-18)	NA		Q4DW65	K2MBZ3	Pfam:SPRY (3025-3148),SPRY (3023-3149)	Pfam:HECT,coiled_coil_region,Pfam:Laminin_G_3,Pfam:Laminin_G_3,SPRY,SPRY,SPRY,HECTc,Pfam:SPRY,Pfam:SPRY		Q4E2K5	Q582V4	Pfam:zf-C3HC4_3 (225-275),Pfam:zf-RING_2 (227-270)	Pfam:zf-C3HC4_3,Pfam:zf-RING_2,Pfam:zf-RING_5,RING,Pfam:zf-C3HC4,Pfam:Pex2_Pex12,Pfam:zf-C3HC4_2						Q4CWR4	NA	Pfam:ubiquitin (6-75),Pfam:ubiquitin (6-75)	NA		Q4DDU2		NA	Pfam:UQ_con (7-147),UBCc (6-152)	NA		Q4E2K5	C9ZKD7	Pfam:zf-C3HC4_3 (225-275),Pfam:zf-RING_2 (227-270)	Pfam:zf-C3HC4_2,Pfam:zf-RING_2,RING,Pfam:Pex2_Pex12,Pfam:zf-C3HC4,Pfam:zf-RING_5,Pfam:zf-C3HC4_3
Q4CS38	NA	Pfam:zf-C3HC4 (155-195),Pfam:zf-ANAPC11 (134-201)	NA		Q4DXR1	K2MZF7	Pfam:JAB (3-94),Pfam:JAB (3-94)	Pfam:JAB,JAB_MPN		Q4E4Q7	Q38DN8	Pfam:Cullin (443-686),Pfam:Cullin (443-686)	APC2,Pfam:Cullin						Q4CPK3	NA	UBQ (1-73),Pfam:ubiquitin (6-75)	NA		Q4E2K5		NA	Pfam:zf-C3HC4_3 (225-275),Pfam:zf-RING_2 (227-270)	NA		Q4E4Q7	C9ZYV9	Pfam:Cullin (443-686),Pfam:Cullin (443-686)	APC2,Pfam:Cullin
Q4CLZ1	NA	UBCc (38-181),Pfam:UQ_con (39-176)	NA		Q4DAL0	K2N322	Pfam:zf-C3HC4 (341-381),Pfam:zf-RING_2 (339-382)	Pfam:zf-RING_2,RING,Pfam:zf-RING_11,Pfam:zf-C3HC4		Q4DY54	Q382B7	Pfam:UQ_con (6-158),UBCc (5-163)	NA						Q4DQT1	NA	Pfam:Atg8 (203-319),Pfam:APG12 (243-319),Pfam:APG12 (243-319)	NA		Q4E4Q7		NA	Pfam:Cullin (443-686),Pfam:Cullin (443-686)	NA		Q4DY54	D0A9W7	Pfam:UQ_con (6-158),UBCc (5-163)	UBCc,Pfam:UQ_con
Q4CTN0	NA	UBCc (5-148),UBCc (5-148)	NA		Q4DDU2	NA	Pfam:UQ_con (7-147),UBCc (6-152)	NA		Q4DZM6	Q38A01	HECTc (1471-1847),Pfam:HECT (1507-1847)	Pfam:WWE,Pfam:HECT,HECTc						Q4DWZ7	NA	Pfam:APG12 (206-282),Pfam:Atg8 (166-282),signal_peptide (1-18)	NA		Q4DY54		NA	Pfam:UQ_con (6-158),UBCc (5-163)	NA		Q4DZM6	D0A4A3	HECTc (1471-1847),Pfam:HECT (1507-1847)	Pfam:WWE,HECTc,Pfam:HECT
Q4DWH5	NA	Pfam:HECT (1301-1632),Pfam:HECT (1301-1632)	NA		Q4E2K5	K2MZ66	Pfam:zf-C3HC4_3 (225-275),Pfam:zf-RING_2 (227-270)	Pfam:Pex2_Pex12,Pfam:zf-RING_2,Pfam:zf-C3HC4_3,transmembrane_domain,transmembrane_domain,transmembrane_domain,RING,Pfam:zf-C3HC4_2,Pfam:zf-C3HC4,Pfam:zf-RING_5		Q4DDC1	Q38FU0	Pfam:Peptidase_C48 (498-718)	Pfam:Peptidase_C48,Pfam:Peptidase_C48						Q4CS38	NA	Pfam:zf-C3HC4 (155-195),Pfam:zf-ANAPC11 (134-201)	NA		Q4DZM6		NA	HECTc (1471-1847),Pfam:HECT (1507-1847)	NA		Q4DDC1	C9ZX72	Pfam:Peptidase_C48 (498-718)	Pfam:Peptidase_C48,Pfam:Peptidase_C48
Q4DW65	NA	Pfam:SPRY (3025-3148),SPRY (3023-3149)	NA		Q4E4Q7	K2M9M7	Pfam:Cullin (443-686),Pfam:Cullin (443-686)	Pfam:Cullin		Q4CPQ0	Q38FU0	Pfam:Peptidase_C48 (507-728)	Pfam:Peptidase_C48,Pfam:Peptidase_C48						Q4CLZ1	NA	UBCc (38-181),Pfam:UQ_con (39-176)	NA		Q4DDC1		NA	Pfam:Peptidase_C48 (498-718)	NA		Q4CPQ0	C9ZX72	Pfam:Peptidase_C48 (507-728)	Pfam:Peptidase_C48,Pfam:Peptidase_C48
Q4DXR1	NA	Pfam:JAB (3-94),Pfam:JAB (3-94)	NA		Q4DY54	K2N189	Pfam:UQ_con (6-158),UBCc (5-163)	UBCc,Pfam:UQ_con		Q4E4T0	Q38DR7	Pfam:zf-MIZ (410-459),Pfam:zf-MIZ (410-459)	Pfam:zf-MIZ						Q4CTN0	NA	UBCc (5-148),UBCc (5-148)	NA		Q4CPQ0		NA	Pfam:Peptidase_C48 (507-728)	NA		Q4E4T0	C9ZYT2	Pfam:zf-MIZ (410-459),Pfam:zf-MIZ (410-459)	Pfam:zf-MIZ
Q4DAL0	NA	Pfam:zf-C3HC4 (341-381),Pfam:zf-RING_2 (339-382)	NA		Q4DZM6	K2NBP8	HECTc (1471-1847),Pfam:HECT (1507-1847)	Pfam:HECT,HECTc		Q4D7V1	Q580G4	coiled_coil_region (2537-2562),Pfam:HECT (3820-4125)	HECTc,Pfam:DUF4414,Pfam:HECT						Q4DWH5	NA	Pfam:HECT (1301-1632),Pfam:HECT (1301-1632)	NA		Q4E4T0		NA	Pfam:zf-MIZ (410-459),Pfam:zf-MIZ (410-459)	NA		Q4D7V1	C9ZUT3	coiled_coil_region (2537-2562),Pfam:HECT (3820-4125)	HECTc,Pfam:HECT,Pfam:DUF4414
Q4DDU2	NA	Pfam:UQ_con (7-147),UBCc (6-152)	NA		Q4DDC1	K2N516	Pfam:Peptidase_C48 (498-718)	Pfam:Peptidase_C48		Q4E398	Q386V9	Pfam:JmjC (347-459),Pfam:JmjC (347-459)	JmjC,Pfam:Cupin_4,Pfam:Cupin_8,Pfam:JmjC						Q4DW65	NA	Pfam:SPRY (3025-3148),SPRY (3023-3149)	NA		Q4D7V1		NA	coiled_coil_region (2537-2562),Pfam:HECT (3820-4125)	NA		Q4E398	D0A601	Pfam:JmjC (347-459),Pfam:JmjC (347-459)	Pfam:JmjC,Pfam:Cupin_4,AAA,JmjC,Pfam:Cupin_8,Pfam:ABC_tran
Q4E2K5	NA	Pfam:zf-C3HC4_3 (225-275),Pfam:zf-RING_2 (227-270)	NA		Q4CPQ0	K2N516	Pfam:Peptidase_C48 (507-728)	Pfam:Peptidase_C48		Q4DIM4	Q57UC3	Pfam:ThiF (181-610),Pfam:ThiF (181-610),Pfam:ThiF (181-610)	Pfam:UAE_UbL,Pfam:ThiF						Q4DXR1	NA	Pfam:JAB (3-94),Pfam:JAB (3-94)	NA		Q4E398		NA	Pfam:JmjC (347-459),Pfam:JmjC (347-459)	NA		Q4DIM4	C9ZPL4	Pfam:ThiF (181-610),Pfam:ThiF (181-610),Pfam:ThiF (181-610)	Pfam:ThiF,Pfam:UAE_UbL
Q4E4Q7	NA	Pfam:Cullin (443-686),Pfam:Cullin (443-686)	NA		Q4E4T0	K2N1C0	Pfam:zf-MIZ (410-459),Pfam:zf-MIZ (410-459)	Pfam:zf-MIZ		Q4DRP0	Q382W2	Pfam:zf-C3HC4 (193-232),Pfam:zf-C3HC4 (193-232)	FHA,Pfam:FHA,RING,Pfam:zf-C3HC4						Q4DAL0	NA	Pfam:zf-C3HC4 (341-381),Pfam:zf-RING_2 (339-382)	NA		Q4DIM4		NA	Pfam:ThiF (181-610),Pfam:ThiF (181-610),Pfam:ThiF (181-610)	NA		Q4DRP0	D0A993	Pfam:zf-C3HC4 (193-232),Pfam:zf-C3HC4 (193-232)	Pfam:FHA,FHA,Pfam:zf-C3HC4,RING
Q4DY54	NA	Pfam:UQ_con (6-158),UBCc (5-163)	NA		Q4D7V1	K2MZY4	coiled_coil_region (2537-2562),Pfam:HECT (3820-4125)	Pfam:HECT,coiled_coil_region,Pfam:DUF4414,HECTc		Q4DAZ0	Q57VS3	RING (12-147),RING (12-147)	NA						Q4DDU2	F9W657	Pfam:UQ_con (7-147),UBCc (6-152)	Pfam:UQ_con,UBCc		Q4DRP0		NA	Pfam:zf-C3HC4 (193-232),Pfam:zf-C3HC4 (193-232)	NA		Q4DAZ0	C9ZRV8	RING (12-147),RING (12-147)	coiled_coil_region,RING,Pfam:zf-C3HC4
Q4DZM6	NA	HECTc (1471-1847),Pfam:HECT (1507-1847)	NA		Q4E398	K2N1X2	Pfam:JmjC (347-459),Pfam:JmjC (347-459)	Pfam:Cupin_4,Pfam:JmjC,Pfam:Cupin_8,JmjC		Q4DXD8	Q57VS3	coiled_coil_region (285-320),RING (12-147)	NA						Q4E2K5	NA	Pfam:zf-C3HC4_3 (225-275),Pfam:zf-RING_2 (227-270)	NA		Q4DAZ0		NA	RING (12-147),RING (12-147)	NA		Q4DXD8	C9ZRV8	coiled_coil_region (285-320),RING (12-147)	coiled_coil_region,RING,Pfam:zf-C3HC4
Q4DDC1	NA	Pfam:Peptidase_C48 (498-718)	NA		Q4DIM4	K2MJL9	Pfam:ThiF (181-610),Pfam:ThiF (181-610),Pfam:ThiF (181-610)	Pfam:UAE_UbL,Pfam:ThiF		Q4DU89	Q57YL0	Pfam:UQ_con (13-148),UBCc (12-154)	NA						Q4E4Q7	NA	Pfam:Cullin (443-686),Pfam:Cullin (443-686)	NA		Q4DXD8		NA	coiled_coil_region (285-320),RING (12-147)	NA		Q4DU89	C9ZW85	Pfam:UQ_con (13-148),UBCc (12-154)	UBCc,Pfam:UQ_con
Q4CPQ0	NA	Pfam:Peptidase_C48 (507-728)	NA		Q4DRP0	K2MYU2	Pfam:zf-C3HC4 (193-232),Pfam:zf-C3HC4 (193-232)	RING,FHA,Pfam:zf-C3HC4,Pfam:FHA		Q4DI08	Q57YL0	UBCc (12-154),Pfam:UQ_con (13-148)	NA						Q4DY54	NA	Pfam:UQ_con (6-158),UBCc (5-163)	NA		Q4DU89		NA	Pfam:UQ_con (13-148),UBCc (12-154)	NA		Q4DI08	C9ZW85	UBCc (12-154),Pfam:UQ_con (13-148)	UBCc,Pfam:UQ_con
Q4E4T0	NA	Pfam:zf-MIZ (410-459),Pfam:zf-MIZ (410-459)	NA		Q4DAZ0	K2PCH8	RING (12-147),RING (12-147)	transmembrane_domain,transmembrane_domain,RING,coiled_coil_region,coiled_coil_region		Q4E305	Q583Z6	transmembrane_domain (205-224),transmembrane_domain (205-224)	UBCc,coiled_coil_region,transmembrane_domain,Pfam:UQ_con						Q4DZM6	NA	HECTc (1471-1847),Pfam:HECT (1507-1847)	NA		Q4DI08		NA	UBCc (12-154),Pfam:UQ_con (13-148)	NA		Q4E305	C9ZMW8	transmembrane_domain (205-224),transmembrane_domain (205-224)	coiled_coil_region,Pfam:UQ_con,UBCc,transmembrane_domain
Q4D7V1	NA	coiled_coil_region (2537-2562),Pfam:HECT (3820-4125)	NA		Q4DXD8	K2PCH8	coiled_coil_region (285-320),RING (12-147)	transmembrane_domain,transmembrane_domain,RING,coiled_coil_region,coiled_coil_region		Q4DDS1	Q583Z6	Pfam:UQ_con (12-150),Pfam:UQ_con (12-150)	UBCc,coiled_coil_region,transmembrane_domain,Pfam:UQ_con						Q4DDC1	F9WDR4	Pfam:Peptidase_C48 (498-718)	Pfam:Peptidase_C48,Pfam:Peptidase_C48		Q4E305		NA	transmembrane_domain (205-224),transmembrane_domain (205-224)	NA		Q4DDS1	C9ZMW8	Pfam:UQ_con (12-150),Pfam:UQ_con (12-150)	coiled_coil_region,Pfam:UQ_con,UBCc,transmembrane_domain
Q4E398	NA	Pfam:JmjC (347-459),Pfam:JmjC (347-459)	NA		Q4DU89	NA	Pfam:UQ_con (13-148),UBCc (12-154)	NA		Q4DZZ3	NA	NA	NA						Q4DDC1	F9WFK2	Pfam:Peptidase_C48 (498-718)	Pfam:Peptidase_C48		Q4DDS1		NA	Pfam:UQ_con (12-150),Pfam:UQ_con (12-150)	NA		Q4DZZ3	NA	NA	NA
Q4DIM4	NA	Pfam:ThiF (181-610),Pfam:ThiF (181-610),Pfam:ThiF (181-610)	NA		Q4DI08	NA	UBCc (12-154),Pfam:UQ_con (13-148)	NA		Q4DLK6	NA	NA	NA						Q4CPQ0	F9WDR4	Pfam:Peptidase_C48 (507-728)	Pfam:Peptidase_C48,Pfam:Peptidase_C48		Q4DZZ3		NA	NA	NA		Q4DLK6	NA	NA	NA
Q4DRP0	NA	Pfam:zf-C3HC4 (193-232),Pfam:zf-C3HC4 (193-232)	NA		Q4E305	K2N1W2	transmembrane_domain (205-224),transmembrane_domain (205-224)	Pfam:UQ_con,transmembrane_domain,UBCc		Q4CWL2	NA	coiled_coil_region (240-273),coiled_coil_region (240-273)	NA						Q4CPQ0	F9WFK2	Pfam:Peptidase_C48 (507-728)	Pfam:Peptidase_C48		Q4DLK6		NA	NA	NA		Q4CWL2	NA	coiled_coil_region (240-273),coiled_coil_region (240-273)	NA
Q4DAZ0	NA	RING (12-147),RING (12-147)	NA		Q4DDS1	K2N1W2	Pfam:UQ_con (12-150),Pfam:UQ_con (12-150)	Pfam:UQ_con,transmembrane_domain,UBCc		Q4CS19	NA	coiled_coil_region (240-273),coiled_coil_region (240-273)	NA						Q4E4T0	NA	Pfam:zf-MIZ (410-459),Pfam:zf-MIZ (410-459)	NA		Q4CWL2		NA	coiled_coil_region (240-273),coiled_coil_region (240-273)	NA		Q4CS19	NA	coiled_coil_region (240-273),coiled_coil_region (240-273)	NA
Q4DXD8	NA	coiled_coil_region (285-320),RING (12-147)	NA		Q4DZZ3	K2M845	NA	UBCc		Q4CYA0	Q38BU2	Pfam:Prok-JAB (88-211),JAB_MPN (84-219)	NA						Q4D7V1	NA	coiled_coil_region (2537-2562),Pfam:HECT (3820-4125)	NA		Q4CS19		NA	coiled_coil_region (240-273),coiled_coil_region (240-273)	NA		Q4CYA0	D0A1Z5	Pfam:Prok-JAB (88-211),JAB_MPN (84-219)	JAB_MPN,Pfam:Prok-JAB,Pfam:JAB
Q4DU89	NA	Pfam:UQ_con (13-148),UBCc (12-154)	NA		Q4DLK6	K2M845	NA	UBCc		Q4DKG4	Q38BU2	JAB_MPN (31-166),Pfam:JAB (27-140)	NA						Q4E398	NA	Pfam:JmjC (347-459),Pfam:JmjC (347-459)	NA		Q4CYA0		NA	Pfam:Prok-JAB (88-211),JAB_MPN (84-219)	NA		Q4DKG4	D0A1Z5	JAB_MPN (31-166),Pfam:JAB (27-140)	JAB_MPN,Pfam:Prok-JAB,Pfam:JAB
Q4DI08	NA	UBCc (12-154),Pfam:UQ_con (13-148)	NA		Q4CWL2	K2LV81	coiled_coil_region (240-273),coiled_coil_region (240-273)	coiled_coil_region		Q4DYQ0	Q38AW8	Pfam:zf-C3HC4_4 (8-48),Pfam:zf-RING_UBOX (8-46)	NA						Q4DIM4	NA	Pfam:ThiF (181-610),Pfam:ThiF (181-610),Pfam:ThiF (181-610)	NA		Q4DKG4		NA	JAB_MPN (31-166),Pfam:JAB (27-140)	NA		Q4DYQ0	D0A345	Pfam:zf-C3HC4_4 (8-48),Pfam:zf-RING_UBOX (8-46)	RING,Pfam:zf-RING_2,Pfam:zf-C3HC4_3,Pfam:zf-C3HC4,Pfam:zf-RING_5,Pfam:zf-RING_UBOX,Pfam:zf-C3HC4_2
Q4E305	NA	transmembrane_domain (205-224),transmembrane_domain (205-224)	NA		Q4CS19	K2LV81	coiled_coil_region (240-273),coiled_coil_region (240-273)	coiled_coil_region		Q4D662	NA	RING (19-71),Pfam:zf-C3HC4 (19-71)	NA						Q4DRP0	NA	Pfam:zf-C3HC4 (193-232),Pfam:zf-C3HC4 (193-232)	NA		Q4DYQ0		NA	Pfam:zf-C3HC4_4 (8-48),Pfam:zf-RING_UBOX (8-46)	NA		Q4D662	NA	RING (19-71),Pfam:zf-C3HC4 (19-71)	NA
Q4DDS1	NA	Pfam:UQ_con (12-150),Pfam:UQ_con (12-150)	NA		Q4CYA0	K2NUZ6	Pfam:Prok-JAB (88-211),JAB_MPN (84-219)	NA		Q4DR65	NA	EFh (305-333),Pfam:zf-C3HC4 (19-71)	NA						Q4DAZ0	NA	RING (12-147),RING (12-147)	NA		Q4D662		NA	RING (19-71),Pfam:zf-C3HC4 (19-71)	NA		Q4DR65	NA	EFh (305-333),Pfam:zf-C3HC4 (19-71)	NA
Q4DZZ3	NA	NA	NA		Q4DKG4	K2NUZ6	JAB_MPN (31-166),Pfam:JAB (27-140)	NA		Q4DHG1	Q38EZ0	Pfam:UFC1 (5-159),Pfam:UFC1 (5-159)	NA						Q4DXD8	NA	coiled_coil_region (285-320),RING (12-147)	NA		Q4DR65		NA	EFh (305-333),Pfam:zf-C3HC4 (19-71)	NA		Q4DHG1	C9ZXS9	Pfam:UFC1 (5-159),Pfam:UFC1 (5-159)	Pfam:UFC1
Q4DLK6	NA	NA	NA		Q4DYQ0	NA	Pfam:zf-C3HC4_4 (8-48),Pfam:zf-RING_UBOX (8-46)	NA		Q4D439	Q386I0	Pfam:UQ_con (9-138),Pfam:UQ_con (9-138)	NA						Q4DU89	F9W809	Pfam:UQ_con (13-148),UBCc (12-154)	UBCc,Pfam:UQ_con,Pfam:RWD		Q4DHG1		NA	Pfam:UFC1 (5-159),Pfam:UFC1 (5-159)	NA		Q4D439	D0A6F3	Pfam:UQ_con (9-138),Pfam:UQ_con (9-138)	Pfam:UQ_con,UBCc
Q4CWL2	NA	coiled_coil_region (240-273),coiled_coil_region (240-273)	NA		Q4D662	K2M5W9	RING (19-71),Pfam:zf-C3HC4 (19-71)	NA		Q4D6N9	Q583K7	Pfam:Ribosomal_S19e (22-158),Pfam:Ribosomal_S19e (22-158)	NA						Q4DI08	F9W809	UBCc (12-154),Pfam:UQ_con (13-148)	UBCc,Pfam:UQ_con,Pfam:RWD		Q4D439		NA	Pfam:UQ_con (9-138),Pfam:UQ_con (9-138)	NA		Q4D6N9	C9ZM47	Pfam:Ribosomal_S19e (22-158),Pfam:Ribosomal_S19e (22-158)	Pfam:Ribosomal_S19e
Q4CS19	NA	coiled_coil_region (240-273),coiled_coil_region (240-273)	NA		Q4DR65	K2M5W9	EFh (305-333),Pfam:zf-C3HC4 (19-71)	NA		Q4D4D7	NA	NA	NA						Q4E305	NA	transmembrane_domain (205-224),transmembrane_domain (205-224)	NA		Q4D6N9		NA	Pfam:Ribosomal_S19e (22-158),Pfam:Ribosomal_S19e (22-158)	NA		Q4D4D7	NA	NA	NA
Q4CYA0	NA	Pfam:Prok-JAB (88-211),JAB_MPN (84-219)	NA		Q4DHG1	NA	Pfam:UFC1 (5-159),Pfam:UFC1 (5-159)	NA		Q4DDI5	NA	NA	NA						Q4DDS1	NA	Pfam:UQ_con (12-150),Pfam:UQ_con (12-150)	NA		Q4D4D7		NA	NA	NA		Q4DDI5	NA	NA	NA
Q4DKG4	NA	JAB_MPN (31-166),Pfam:JAB (27-140)	NA		Q4D439	NA	Pfam:UQ_con (9-138),Pfam:UQ_con (9-138)	NA		Q4CNV2	Q584D3	Pfam:Rad60-SLD (1-72),Pfam:ubiquitin (6-75)	NA						Q4DZZ3	NA	NA	NA		Q4DDI5		NA	NA	NA		Q4CNV2	C9ZMP5	Pfam:Rad60-SLD (1-72),Pfam:ubiquitin (6-75)	Pfam:Rad60-SLD_2,Pfam:ubiquitin,UBQ,Pfam:Rad60-SLD
Q4DYQ0	NA	Pfam:zf-C3HC4_4 (8-48),Pfam:zf-RING_UBOX (8-46)	NA		Q4D6N9	NA	Pfam:Ribosomal_S19e (22-158),Pfam:Ribosomal_S19e (22-158)	NA		Q4E0K4	Q585D6	Pfam:UCH (501-1056),Pfam:UCH (501-1056)	Pfam:UCH						Q4DLK6	NA	NA	NA		Q4CNV2		NA	Pfam:Rad60-SLD (1-72),Pfam:ubiquitin (6-75)	NA		Q4E0K4	C9ZQC3	Pfam:UCH (501-1056),Pfam:UCH (501-1056)	Pfam:UCH
Q4D662	NA	RING (19-71),Pfam:zf-C3HC4 (19-71)	NA		Q4D4D7	K2N373	NA	NA		Q4DW10	Q585D6	Pfam:UCH (501-1054),Pfam:UCH (501-1054)	Pfam:UCH						Q4CWL2	NA	coiled_coil_region (240-273),coiled_coil_region (240-273)	NA		Q4E0K4		NA	Pfam:UCH (501-1056),Pfam:UCH (501-1056)	NA		Q4DW10	C9ZQC3	Pfam:UCH (501-1054),Pfam:UCH (501-1054)	Pfam:UCH
Q4DR65	NA	EFh (305-333),Pfam:zf-C3HC4 (19-71)	NA		Q4DDI5	K2N373	NA	NA		Q4E5F9	Q388K4	Pfam:Ubiquitin_2 (3-88),Pfam:Ubiquitin_2 (3-88)	NA						Q4CS19	NA	coiled_coil_region (240-273),coiled_coil_region (240-273)	NA		Q4DW10		NA	Pfam:UCH (501-1054),Pfam:UCH (501-1054)	NA		Q4E5F9	D0A053	Pfam:Ubiquitin_2 (3-88),Pfam:Ubiquitin_2 (3-88)	NA
Q4DHG1	NA	Pfam:UFC1 (5-159),Pfam:UFC1 (5-159)	NA		Q4CNV2	NA	Pfam:Rad60-SLD (1-72),Pfam:ubiquitin (6-75)	NA		Q4CV05	Q584B6	UBCc (7-162),Pfam:UQ_con (8-161)	Pfam:UQ_con,UBCc						Q4CYA0	F9WHH5	Pfam:Prok-JAB (88-211),JAB_MPN (84-219)	JAB_MPN,Pfam:Prok-JAB,Pfam:JAB		Q4E5F9		NA	Pfam:Ubiquitin_2 (3-88),Pfam:Ubiquitin_2 (3-88)	NA		Q4CV05	C9ZMR5	UBCc (7-162),Pfam:UQ_con (8-161)	UBCc,Pfam:UQ_con
Q4D439	NA	Pfam:UQ_con (9-138),Pfam:UQ_con (9-138)	NA		Q4E0K4	K2MXD9	Pfam:UCH (501-1056),Pfam:UCH (501-1056)	Pfam:UCH,Pfam:UCH_1		Q4DIQ3	Q584B6	UBCc (7-163),Pfam:UQ_con (9-161)	Pfam:UQ_con,UBCc						Q4DKG4	F9WHH5	JAB_MPN (31-166),Pfam:JAB (27-140)	JAB_MPN,Pfam:Prok-JAB,Pfam:JAB		Q4CV05		NA	UBCc (7-162),Pfam:UQ_con (8-161)	NA		Q4DIQ3	C9ZMR5	UBCc (7-163),Pfam:UQ_con (9-161)	UBCc,Pfam:UQ_con
Q4D6N9	NA	Pfam:Ribosomal_S19e (22-158),Pfam:Ribosomal_S19e (22-158)	NA		Q4DW10	K2MXD9	Pfam:UCH (501-1054),Pfam:UCH (501-1054)	Pfam:UCH,Pfam:UCH_1		Q4CT68	Q382E3	Pfam:UQ_con (7-144),UBCc (6-149)	Pfam:UQ_con,UBCc						Q4DYQ0	NA	Pfam:zf-C3HC4_4 (8-48),Pfam:zf-RING_UBOX (8-46)	NA		Q4DIQ3		NA	UBCc (7-163),Pfam:UQ_con (9-161)	NA		Q4CT68	D0A9T7	Pfam:UQ_con (7-144),UBCc (6-149)	Pfam:UQ_con,UBCc
Q4D4D7	NA	NA	NA		Q4E5F9	K2N905	Pfam:Ubiquitin_2 (3-88),Pfam:Ubiquitin_2 (3-88)	Pfam:Ubiquitin_2,Pfam:CAP_GLY,CAP_GLY		Q4DRJ2	Q57UL0	Pfam:Ufm1 (15-90),Pfam:Ufm1 (15-90)	NA						Q4D662	NA	RING (19-71),Pfam:zf-C3HC4 (19-71)	NA		Q4CT68		NA	Pfam:UQ_con (7-144),UBCc (6-149)	NA		Q4DRJ2	C9ZW05	Pfam:Ufm1 (15-90),Pfam:Ufm1 (15-90)	Pfam:Ufm1
Q4DDI5	NA	NA	NA		Q4CV05	NA	UBCc (7-162),Pfam:UQ_con (8-161)	NA		Q4D4W4	Q57UL0	Pfam:Ufm1 (15-90),Pfam:Ufm1 (15-90)	NA						Q4DR65	NA	EFh (305-333),Pfam:zf-C3HC4 (19-71)	NA		Q4DRJ2		NA	Pfam:Ufm1 (15-90),Pfam:Ufm1 (15-90)	NA		Q4D4W4	C9ZW05	Pfam:Ufm1 (15-90),Pfam:Ufm1 (15-90)	Pfam:Ufm1
Q4CNV2	NA	Pfam:Rad60-SLD (1-72),Pfam:ubiquitin (6-75)	NA		Q4DIQ3	NA	UBCc (7-163),Pfam:UQ_con (9-161)	NA		Q4DY64	Q57TW2	UBCc (37-198),UBCc (37-198)	UBCc,Pfam:UQ_con,Pfam:UQ_con						Q4DHG1	NA	Pfam:UFC1 (5-159),Pfam:UFC1 (5-159)	NA		Q4D4W4		NA	Pfam:Ufm1 (15-90),Pfam:Ufm1 (15-90)	NA		Q4DY64	C9ZWD4	UBCc (37-198),UBCc (37-198)	UBCc,Pfam:UQ_con,Pfam:UQ_con
Q4E0K4	NA	Pfam:UCH (501-1056),Pfam:UCH (501-1056)	NA		Q4CT68	K2NW87	Pfam:UQ_con (7-144),UBCc (6-149)	UBCc,Pfam:UQ_con		Q4DFR6	Q385N7	DUF862 (44-188),Pfam:Peptidase_C97 (44-182)	Pfam:Peptidase_C97,DUF862						Q4D439	NA	Pfam:UQ_con (9-138),Pfam:UQ_con (9-138)	NA		Q4DY64		NA	UBCc (37-198),UBCc (37-198)	NA		Q4DFR6	D0A730	DUF862 (44-188),Pfam:Peptidase_C97 (44-182)	DUF862,Pfam:Peptidase_C97
Q4DW10	NA	Pfam:UCH (501-1054),Pfam:UCH (501-1054)	NA		Q4DRJ2	NA	Pfam:Ufm1 (15-90),Pfam:Ufm1 (15-90)	NA		Q4CQT6	Q385N7	Pfam:Peptidase_C97 (44-182),DUF862 (44-188)	Pfam:Peptidase_C97,DUF862						Q4D6N9	NA	Pfam:Ribosomal_S19e (22-158),Pfam:Ribosomal_S19e (22-158)	NA		Q4DFR6		NA	DUF862 (44-188),Pfam:Peptidase_C97 (44-182)	NA		Q4CQT6	D0A730	Pfam:Peptidase_C97 (44-182),DUF862 (44-188)	DUF862,Pfam:Peptidase_C97
Q4E5F9	NA	Pfam:Ubiquitin_2 (3-88),Pfam:Ubiquitin_2 (3-88)	NA		Q4D4W4	NA	Pfam:Ufm1 (15-90),Pfam:Ufm1 (15-90)	NA		Q4CQP3	Q586L8	Pfam:UQ_con (95-229),UBCc (9-234)	NA						Q4D4D7	NA	NA	NA		Q4CQT6		NA	Pfam:Peptidase_C97 (44-182),DUF862 (44-188)	NA		Q4CQP3	C9ZJ18	Pfam:UQ_con (95-229),UBCc (9-234)	Pfam:UQ_con,UBCc
Q4CV05	NA	UBCc (7-162),Pfam:UQ_con (8-161)	NA		Q4DY64	K2MWF2	UBCc (37-198),UBCc (37-198)	Pfam:UQ_con,UBCc		Q4DSF1	NA	Pfam:ubiquitin (38-90),coiled_coil_region (169-277)	NA						Q4DDI5	NA	NA	NA		Q4CQP3		NA	Pfam:UQ_con (95-229),UBCc (9-234)	NA		Q4DSF1	NA	Pfam:ubiquitin (38-90),coiled_coil_region (169-277)	NA
Q4DIQ3	NA	UBCc (7-163),Pfam:UQ_con (9-161)	NA		Q4DFR6	K2NJ44	DUF862 (44-188),Pfam:Peptidase_C97 (44-182)	DUF862,Pfam:Peptidase_C97,coiled_coil_region		Q4E2E5	Q38FX2	ZnF_RBZ (1872-1897),Pfam:HECT (2652-2975)	ZnF_RBZ,Pfam:SPRY,Pfam:HECT						Q4CNV2	NA	Pfam:Rad60-SLD (1-72),Pfam:ubiquitin (6-75)	NA		Q4DSF1		NA	Pfam:ubiquitin (38-90),coiled_coil_region (169-277)	NA		Q4E2E5	C9ZX32	ZnF_RBZ (1872-1897),Pfam:HECT (2652-2975)	ZnF_RBZ,Pfam:SPRY,Pfam:HECT
Q4CT68	NA	Pfam:UQ_con (7-144),UBCc (6-149)	NA		Q4CQT6	K2NJ44	Pfam:Peptidase_C97 (44-182),DUF862 (44-188)	DUF862,Pfam:Peptidase_C97,coiled_coil_region		Q4E655	Q57V61	Pfam:zf-MIZ (178-218),Pfam:zf-MIZ (178-218)	Pfam:zf-MIZ						Q4E0K4	F9WH97	Pfam:UCH (501-1056),Pfam:UCH (501-1056)	Pfam:UCH,Pfam:UCH_1		Q4E2E5		NA	ZnF_RBZ (1872-1897),Pfam:HECT (2652-2975)	NA		Q4E655	C9ZKZ4	Pfam:zf-MIZ (178-218),Pfam:zf-MIZ (178-218)	Pfam:zf-MIZ
Q4DRJ2	NA	Pfam:Ufm1 (15-90),Pfam:Ufm1 (15-90)	NA		Q4CQP3	K2MGK4	Pfam:UQ_con (95-229),UBCc (9-234)	UBCc,Pfam:UQ_con		Q4CSJ0	Q57V61	Pfam:zf-MIZ (178-218),Pfam:zf-MIZ (178-218)	Pfam:zf-MIZ						Q4DW10	F9WH97	Pfam:UCH (501-1054),Pfam:UCH (501-1054)	Pfam:UCH,Pfam:UCH_1		Q4E655		NA	Pfam:zf-MIZ (178-218),Pfam:zf-MIZ (178-218)	NA		Q4CSJ0	C9ZKZ4	Pfam:zf-MIZ (178-218),Pfam:zf-MIZ (178-218)	Pfam:zf-MIZ
Q4D4W4	NA	Pfam:Ufm1 (15-90),Pfam:Ufm1 (15-90)	NA		Q4DSF1	K2M4J2	Pfam:ubiquitin (38-90),coiled_coil_region (169-277)	Pfam:ubiquitin,Pfam:CesT,coiled_coil_region		Q4E1P7	NA	Pfam:zf-RING_2 (345-389),RING (347-388)	NA						Q4E5F9	NA	Pfam:Ubiquitin_2 (3-88),Pfam:Ubiquitin_2 (3-88)	NA		Q4CSJ0		NA	Pfam:zf-MIZ (178-218),Pfam:zf-MIZ (178-218)	NA		Q4E1P7	NA	Pfam:zf-RING_2 (345-389),RING (347-388)	NA
Q4DY64	NA	UBCc (37-198),UBCc (37-198)	NA		Q4E2E5	K2NZG4	ZnF_RBZ (1872-1897),Pfam:HECT (2652-2975)	Pfam:HECT,Pfam:SPRY		Q4E4A5	NA	FBOX (1061-1101),Pfam:Clathrin (756-902)	NA						Q4CV05	NA	UBCc (7-162),Pfam:UQ_con (8-161)	NA		Q4E1P7		NA	Pfam:zf-RING_2 (345-389),RING (347-388)	NA		Q4E4A5	NA	FBOX (1061-1101),Pfam:Clathrin (756-902)	NA
Q4DFR6	NA	DUF862 (44-188),Pfam:Peptidase_C97 (44-182)	NA		Q4E2E5	K2NH83	ZnF_RBZ (1872-1897),Pfam:HECT (2652-2975)	NA		Q4DTJ5	NA	Pfam:UCH_1 (21-299),Pfam:UCH (20-330)	NA						Q4DIQ3	NA	UBCc (7-163),Pfam:UQ_con (9-161)	NA		Q4E4A5		NA	FBOX (1061-1101),Pfam:Clathrin (756-902)	NA		Q4DTJ5	NA	Pfam:UCH_1 (21-299),Pfam:UCH (20-330)	NA
Q4CQT6	NA	Pfam:Peptidase_C97 (44-182),DUF862 (44-188)	NA		Q4E655	K2MCK8	Pfam:zf-MIZ (178-218),Pfam:zf-MIZ (178-218)	Pfam:zf-MIZ		Q4DU90	NA	Pfam:UQ_con (22-160),Pfam:UQ_con (22-160)	NA						Q4CT68	NA	Pfam:UQ_con (7-144),UBCc (6-149)	NA		Q4DTJ5		NA	Pfam:UCH_1 (21-299),Pfam:UCH (20-330)	NA		Q4DU90	NA	Pfam:UQ_con (22-160),Pfam:UQ_con (22-160)	NA
Q4CQP3	NA	Pfam:UQ_con (95-229),UBCc (9-234)	NA		Q4CSJ0	K2MCK8	Pfam:zf-MIZ (178-218),Pfam:zf-MIZ (178-218)	Pfam:zf-MIZ		Q4DI07	NA	Pfam:UQ_con (23-169),Pfam:UQ_con (23-169)	NA						Q4DRJ2	NA	Pfam:Ufm1 (15-90),Pfam:Ufm1 (15-90)	NA		Q4DU90		NA	Pfam:UQ_con (22-160),Pfam:UQ_con (22-160)	NA		Q4DI07	NA	Pfam:UQ_con (23-169),Pfam:UQ_con (23-169)	NA
Q4DSF1	NA	Pfam:ubiquitin (38-90),coiled_coil_region (169-277)	NA		Q4E1P7	K2NB33	Pfam:zf-RING_2 (345-389),RING (347-388)	Pfam:zf-RING_2,RING,Pfam:zf-RING_11		Q4CTT7	Q57X20	ZnF_RBZ (1488-1512),ZnF_RBZ (1488-1512)	ZnF_RBZ,coiled_coil_region,Pfam:UCH,Pfam:UCH_1						Q4D4W4	NA	Pfam:Ufm1 (15-90),Pfam:Ufm1 (15-90)	NA		Q4DI07		NA	Pfam:UQ_con (23-169),Pfam:UQ_con (23-169)	NA		Q4CTT7	C9ZW35	ZnF_RBZ (1488-1512),ZnF_RBZ (1488-1512)	Pfam:UCH,Pfam:UCH_1,coiled_coil_region,ZnF_RBZ
Q4E2E5	NA	ZnF_RBZ (1872-1897),Pfam:HECT (2652-2975)	NA		Q4E4A5	K2NC22	FBOX (1061-1101),Pfam:Clathrin (756-902)	FBOX,Pfam:Clathrin		Q4CRZ3	Q57X20	Pfam:UCH (2-351),Pfam:UCH (2-351)	ZnF_RBZ,coiled_coil_region,Pfam:UCH,Pfam:UCH_1						Q4DY64	NA	UBCc (37-198),UBCc (37-198)	NA		Q4CTT7		NA	ZnF_RBZ (1488-1512),ZnF_RBZ (1488-1512)	NA		Q4CRZ3	C9ZW35	Pfam:UCH (2-351),Pfam:UCH (2-351)	Pfam:UCH,Pfam:UCH_1,coiled_coil_region,ZnF_RBZ
Q4E655	NA	Pfam:zf-MIZ (178-218),Pfam:zf-MIZ (178-218)	NA		Q4DTJ5	K2MEH6	Pfam:UCH_1 (21-299),Pfam:UCH (20-330)	Pfam:UCH_1,Pfam:UCH		Q4DLE5	Q38D88	Pfam:HECT (1093-1518),Pfam:HECT (1093-1518)	HECTc,Pfam:HECT						Q4DFR6	F9WIJ6	DUF862 (44-188),Pfam:Peptidase_C97 (44-182)	Pfam:Peptidase_C97,DUF862		Q4CRZ3		NA	Pfam:UCH (2-351),Pfam:UCH (2-351)	NA		Q4DLE5	C9ZZB0	Pfam:HECT (1093-1518),Pfam:HECT (1093-1518)	HECTc,Pfam:HECT
Q4CSJ0	NA	Pfam:zf-MIZ (178-218),Pfam:zf-MIZ (178-218)	NA		Q4DU90	NA	Pfam:UQ_con (22-160),Pfam:UQ_con (22-160)	NA		Q4DE00	Q57W45	Pfam:UQ_con (5-143),Pfam:UQ_con (5-143)	UBCc,Pfam:UQ_con						Q4CQT6	F9WIJ6	Pfam:Peptidase_C97 (44-182),DUF862 (44-188)	Pfam:Peptidase_C97,DUF862		Q4DLE5		NA	Pfam:HECT (1093-1518),Pfam:HECT (1093-1518)	NA		Q4DE00	C9ZNM0	Pfam:UQ_con (5-143),Pfam:UQ_con (5-143)	NA
Q4E1P7	NA	Pfam:zf-RING_2 (345-389),RING (347-388)	NA		Q4DI07	NA	Pfam:UQ_con (23-169),Pfam:UQ_con (23-169)	NA		Q4DV83	Q582K6	Pfam:APG12 (38-121),Pfam:Atg8 (18-121),Pfam:APG12 (38-121)	NA						Q4CQP3	NA	Pfam:UQ_con (95-229),UBCc (9-234)	NA		Q4DE00		NA	Pfam:UQ_con (5-143),Pfam:UQ_con (5-143)	NA		Q4DV83	C9ZTR3	Pfam:APG12 (38-121),Pfam:Atg8 (18-121),Pfam:APG12 (38-121)	Pfam:Atg8,Pfam:APG12
Q4E4A5	NA	FBOX (1061-1101),Pfam:Clathrin (756-902)	NA		Q4CTT7	NA	ZnF_RBZ (1488-1512),ZnF_RBZ (1488-1512)	NA		Q4D7G6	Q587D1	Pfam:XPC-binding (235-290),Pfam:XPC-binding (235-290)	NA						Q4DSF1	NA	Pfam:ubiquitin (38-90),coiled_coil_region (169-277)	NA		Q4DV83		NA	Pfam:APG12 (38-121),Pfam:Atg8 (18-121),Pfam:APG12 (38-121)	NA		Q4D7G6	C9ZRD9	Pfam:XPC-binding (235-290),Pfam:XPC-binding (235-290)	Pfam:ubiquitin,Pfam:Rad60-SLD,UBQ,Pfam:UBA,UBA,Pfam:XPC-binding
Q4DTJ5	NA	Pfam:UCH_1 (21-299),Pfam:UCH (20-330)	NA		Q4CRZ3	NA	Pfam:UCH (2-351),Pfam:UCH (2-351)	NA		Q4CYX4	Q587D1	UBQ (1-70),UBA (151-189)	NA						Q4E2E5	NA	ZnF_RBZ (1872-1897),Pfam:HECT (2652-2975)	NA		Q4D7G6		NA	Pfam:XPC-binding (235-290),Pfam:XPC-binding (235-290)	NA		Q4CYX4	C9ZRD9	UBQ (1-70),UBA (151-189)	Pfam:ubiquitin,Pfam:Rad60-SLD,UBQ,Pfam:UBA,UBA,Pfam:XPC-binding
Q4DU90	NA	Pfam:UQ_con (22-160),Pfam:UQ_con (22-160)	NA		Q4DLE5	K2M9D6	Pfam:HECT (1093-1518),Pfam:HECT (1093-1518)	HECTc,Pfam:HECT		Q4DFC9	Q585P2	Pfam:Peptidase_C54 (39-289)	Pfam:Peptidase_C54						Q4E655	F9W353	Pfam:zf-MIZ (178-218),Pfam:zf-MIZ (178-218)	Pfam:zf-MIZ		Q4CYX4		NA	UBQ (1-70),UBA (151-189)	NA		Q4DFC9	C9ZQI0	Pfam:Peptidase_C54 (39-289)	Pfam:Peptidase_C54
Q4DI07	NA	Pfam:UQ_con (23-169),Pfam:UQ_con (23-169)	NA		Q4DE00	NA	Pfam:UQ_con (5-143),Pfam:UQ_con (5-143)	NA		Q4DTN5	NA	Pfam:APG12 (8-94),Pfam:APG12 (8-94)	NA						Q4CSJ0	F9W353	Pfam:zf-MIZ (178-218),Pfam:zf-MIZ (178-218)	Pfam:zf-MIZ		Q4DFC9		NA	Pfam:Peptidase_C54 (39-289)	NA		Q4DTN5	NA	Pfam:APG12 (8-94),Pfam:APG12 (8-94)	NA
Q4CTT7	NA	ZnF_RBZ (1488-1512),ZnF_RBZ (1488-1512)	NA		Q4DV83	NA	Pfam:APG12 (38-121),Pfam:Atg8 (18-121),Pfam:APG12 (38-121)	NA		Q4E1T1	NA	Pfam:zf-C3HC4 (186-227),Pfam:zf-ANAPC11 (172-234)	NA						Q4E1P7	NA	Pfam:zf-RING_2 (345-389),RING (347-388)	NA		Q4DTN5		NA	Pfam:APG12 (8-94),Pfam:APG12 (8-94)	NA		Q4E1T1	NA	Pfam:zf-C3HC4 (186-227),Pfam:zf-ANAPC11 (172-234)	NA
Q4CRZ3	NA	Pfam:UCH (2-351),Pfam:UCH (2-351)	NA		Q4D7G6	K2NJ03	Pfam:XPC-binding (235-290),Pfam:XPC-binding (235-290)	NA		Q4CMJ4	NA	Pfam:UAE_UbL (179-263),Pfam:UAE_UbL (179-263),Pfam:UAE_UbL (179-263)	NA						Q4E4A5	NA	FBOX (1061-1101),Pfam:Clathrin (756-902)	NA		Q4E1T1		NA	Pfam:zf-C3HC4 (186-227),Pfam:zf-ANAPC11 (172-234)	NA		Q4CMJ4	NA	Pfam:UAE_UbL (179-263),Pfam:UAE_UbL (179-263),Pfam:UAE_UbL (179-263)	NA
Q4DLE5	NA	Pfam:HECT (1093-1518),Pfam:HECT (1093-1518)	NA		Q4CYX4	K2NJ03	UBQ (1-70),UBA (151-189)	NA		Q4D1T6	Q38B98	UBQ (1-66),UBQ (1-66)	NA						Q4DTJ5	NA	Pfam:UCH_1 (21-299),Pfam:UCH (20-330)	NA		Q4CMJ4		NA	Pfam:UAE_UbL (179-263),Pfam:UAE_UbL (179-263),Pfam:UAE_UbL (179-263)	NA		Q4D1T6	D0A2N0	UBQ (1-66),UBQ (1-66)	Pfam:Ribosomal_S27,signal_peptide
Q4DE00	NA	Pfam:UQ_con (5-143),Pfam:UQ_con (5-143)	NA		Q4DFC9	K2NFD4	Pfam:Peptidase_C54 (39-289)	Pfam:Peptidase_C54		Q4CX04	Q38B98	UBQ (60-125),Pfam:Ribosomal_S27 (156-205)	NA						Q4DU90	NA	Pfam:UQ_con (22-160),Pfam:UQ_con (22-160)	NA		Q4D1T6		NA	UBQ (1-66),UBQ (1-66)	NA		Q4CX04	D0A2N0	UBQ (60-125),Pfam:Ribosomal_S27 (156-205)	Pfam:Ribosomal_S27,signal_peptide
Q4DV83	NA	Pfam:APG12 (38-121),Pfam:Atg8 (18-121),Pfam:APG12 (38-121)	NA		Q4DTN5	NA	Pfam:APG12 (8-94),Pfam:APG12 (8-94)	NA		Q4CXN0	Q38B98	UBQ (62-127),UBQ (62-127)	NA						Q4DI07	NA	Pfam:UQ_con (23-169),Pfam:UQ_con (23-169)	NA		Q4CX04		NA	UBQ (60-125),Pfam:Ribosomal_S27 (156-205)	NA		Q4CXN0	D0A2N0	UBQ (62-127),UBQ (62-127)	Pfam:Ribosomal_S27,signal_peptide
Q4D7G6	NA	Pfam:XPC-binding (235-290),Pfam:XPC-binding (235-290)	NA		Q4E1T1	NA	Pfam:zf-C3HC4 (186-227),Pfam:zf-ANAPC11 (172-234)	NA		Q4DSQ4	Q38B98	Pfam:Ribosomal_S27 (97-146),UBQ (1-66)	NA						Q4CTT7	F9WA36	ZnF_RBZ (1488-1512),ZnF_RBZ (1488-1512)	Pfam:UCH_1,Pfam:UCH		Q4CXN0		NA	UBQ (62-127),UBQ (62-127)	NA		Q4DSQ4	D0A2N0	Pfam:Ribosomal_S27 (97-146),UBQ (1-66)	Pfam:Ribosomal_S27,signal_peptide
Q4CYX4	NA	UBQ (1-70),UBA (151-189)	NA		Q4CMJ4	NA	Pfam:UAE_UbL (179-263),Pfam:UAE_UbL (179-263),Pfam:UAE_UbL (179-263)	NA		Q4E0V5	Q583R5	Pfam:UCH_1 (356-737),coiled_coil_region (486-519)	Pfam:zf-UBP,coiled_coil_region,Pfam:UCH,Pfam:UCH_1						Q4CRZ3	F9WA36	Pfam:UCH (2-351),Pfam:UCH (2-351)	Pfam:UCH_1,Pfam:UCH		Q4DSQ4		NA	Pfam:Ribosomal_S27 (97-146),UBQ (1-66)	NA		Q4E0V5	C9ZQT8	Pfam:UCH_1 (356-737),coiled_coil_region (486-519)	coiled_coil_region,Pfam:UCH_1,Pfam:UCH
Q4DFC9	NA	Pfam:Peptidase_C54 (39-289)	NA		Q4D1T6	NA	UBQ (1-66),UBQ (1-66)	NA		Q4D1W6	Q583R5	Pfam:UCH_1 (357-737),Pfam:UCH (301-754)	Pfam:zf-UBP,coiled_coil_region,Pfam:UCH,Pfam:UCH_1						Q4DLE5	F9WDM4	Pfam:HECT (1093-1518),Pfam:HECT (1093-1518)	NA		Q4E0V5		NA	Pfam:UCH_1 (356-737),coiled_coil_region (486-519)	NA		Q4D1W6	C9ZQT8	Pfam:UCH_1 (357-737),Pfam:UCH (301-754)	coiled_coil_region,Pfam:UCH_1,Pfam:UCH
Q4DTN5	NA	Pfam:APG12 (8-94),Pfam:APG12 (8-94)	NA		Q4CX04	NA	UBQ (60-125),Pfam:Ribosomal_S27 (156-205)	NA											Q4DE00	NA	Pfam:UQ_con (5-143),Pfam:UQ_con (5-143)	NA		Q4D1W6		NA	Pfam:UCH_1 (357-737),Pfam:UCH (301-754)	NA
Q4E1T1	NA	Pfam:zf-C3HC4 (186-227),Pfam:zf-ANAPC11 (172-234)	NA		Q4CXN0	NA	UBQ (62-127),UBQ (62-127)	NA											Q4DV83	NA	Pfam:APG12 (38-121),Pfam:Atg8 (18-121),Pfam:APG12 (38-121)	NA
Q4CMJ4	NA	Pfam:UAE_UbL (179-263),Pfam:UAE_UbL (179-263),Pfam:UAE_UbL (179-263)	NA		Q4DSQ4	NA	Pfam:Ribosomal_S27 (97-146),UBQ (1-66)	NA											Q4D7G6	F9WI95	Pfam:XPC-binding (235-290),Pfam:XPC-binding (235-290)	UBQ,Pfam:ubiquitin
Q4D1T6	NA	UBQ (1-66),UBQ (1-66)	NA		Q4E0V5	K2NJH5	Pfam:UCH_1 (356-737),coiled_coil_region (486-519)	coiled_coil_region,Pfam:UCH											Q4CYX4	F9WI95	UBQ (1-70),UBA (151-189)	UBQ,Pfam:ubiquitin
Q4CX04	NA	UBQ (60-125),Pfam:Ribosomal_S27 (156-205)	NA		Q4D1W6	K2NJH5	Pfam:UCH_1 (357-737),Pfam:UCH (301-754)	coiled_coil_region,Pfam:UCH											Q4DFC9	F9WCT8	Pfam:Peptidase_C54 (39-289)	Pfam:Peptidase_C54
Q4CXN0	NA	UBQ (62-127),UBQ (62-127)	NA																Q4DTN5	NA	Pfam:APG12 (8-94),Pfam:APG12 (8-94)	NA
Q4DSQ4	NA	Pfam:Ribosomal_S27 (97-146),UBQ (1-66)	NA																Q4E1T1	NA	Pfam:zf-C3HC4 (186-227),Pfam:zf-ANAPC11 (172-234)	NA
Q4E0V5	NA	Pfam:UCH_1 (356-737),coiled_coil_region (486-519)	NA																Q4CMJ4	NA	Pfam:UAE_UbL (179-263),Pfam:UAE_UbL (179-263),Pfam:UAE_UbL (179-263)	NA
Q4D1W6	NA	Pfam:UCH_1 (357-737),Pfam:UCH (301-754)	NA																Q4D1T6	NA	UBQ (1-66),UBQ (1-66)	NA
																			Q4CX04	NA	UBQ (60-125),Pfam:Ribosomal_S27 (156-205)	NA
																			Q4CXN0	NA	UBQ (62-127),UBQ (62-127)	NA
																			Q4DSQ4	NA	Pfam:Ribosomal_S27 (97-146),UBQ (1-66)	NA
																			Q4E0V5	F9WIS6	Pfam:UCH_1 (356-737),coiled_coil_region (486-519)	Pfam:UCH_1,Pfam:UCH
																			Q4D1W6	F9WIS6	Pfam:UCH_1 (357-737),Pfam:UCH (301-754)	Pfam:UCH_1,Pfam:UCH
